# Supplementary material for: Describing the content of trial recruitment interventions using the TIDieR reporting checklist: a systematic methodology review
Source: BMC Med Res Methodol. 2024 Apr 8;24:85. doi: 10.1186/s12874-024-02195-5 (PMC11000410; doi:10.1186/s12874-024-02195-5)
Supplement: Supplementary file 2 — Supplementary Material 2 [file 12874_2024_2195_MOESM2_ESM.xlsx]

## Sheet: Extraction Sheet
General																							TIDieR (modified), extraction related to INTERVENTION only																				Overall Risk of Bias
Rater Initials	Author	Year	Title	Source	Country	Brief description of parent trial	Parent trial clinical domain	Real vs. hyp trial decision	Trial Phase	Age: mean	Control arm age: mean	Intervention arm 1 age: mean	Intervention arm 2 age: mean	Gender/ Sex Terminology	Gender/Sex Total: % male	Gender/Sex Total: % female	Control arm: % male	Control arm: % female	Intervention arm 1: % male	Intervention arm 1: % female	Intervention arm 2: % male	Intervention arm 2: % female	1. Brief Name/ Description (quote)	2. Why (Rationale; quote)	2. Why (Rationale reporting; list)	3. What (Materials; list)	3. What (Materials access reporting; list)	4. Intervention Type (ORRCA variable in Treweek)	4. Intervention Type "Other": describe	5. Who (Provider; list)	6. How (Modes of Delivery 1; list; Marques2020)	6. How (Modes of Delivery 2; list; Marques2020)	6. How (Modes of Delivery 3; list; Marques2020)	6. How (Modes of Delivery), "other", specify:	7. Where (Intervention Location; list)	8a. Frequency of Intervention (list)	8b. Duration (quote)	8b. Duration (min)	9. Tailoring Used (notes)	10. Modifications During Study (notes)	11. Planned Fidelity (quote)	12. Actual Fidelity (quote)	(Cochrane 2.0 tool) Copy from "RoB 2.0"
Final	Abd-Elsayed	2012	A randomized controlled study to assess patients’ understanding of and consenting for clinical trials using two different consent form presentations	Minerva Anestesiol, 78, 564-73.	USA	3 studies: 1) effects of corticoseroids etc on surgical inflammation, 2) effect of hyperinsulinemic glucose control on cardiac surgery outcomes, 3) red cell storage duration and cardiac surgery outcomes	Cardiology	Real	Multiple trials/phases	62	62	62		Gender	68	32	64	36	73	27			We therefore tested the hypothesis that the presentation of consent documents in an enhanced format (printed on bond paper in a folio) improves patient attention, understanding and therefore willingness to consent for clinical research.	The physical appearance of the consent document may similarly influence patients’ willingness to carefully read the consent document and thus learn about the proposed study.	No clear link	Miscellaneous	No/partial materials access	Consent Modification		Member of research team	Informational - Printed material - Printed publication				Clinical	Single event							Some concerns
Final	Abhyankar	2010	Why values elicitation techniques enable people to make informed decisions about cancer trial participation	Health Expectation, 14(suppl 1), 20-32.	UK	Breast cancer treatment (Taxotere as Adjuvant chemotherapy)	Oncology	Hypothetical	Phase III	36	28.4	39.8	38.3	Not specified - likely sex	0	100	0	100	0	100	0	100	(i) routine information only (Control), (ii) routine information plus an implicit values clarification task (Implicit), (iii) routine information plus the explicit values clarification task (Explicit).	The purpose of this experimental study was to assess whether values clarification techniques are active ingredients in decision aid interventions, i.e. additions to a complex intervention over and above the provision of good quality information.	N/A	Modified recruitment document	Access to full materials	Consent Modification		Member of research team	Informational - Printed material - Printed publication	Informational - Human interactional - Face to face			Non-clinical	Single event							Some concerns
Final	Avenell	2004	The effects of an open design on trial participant recruitment, compliance and retention - a randomized controlled trial comparison with a blinded, placebo-controlled design	Clinical Trials, 1, 490-498.	UK	UK RECORD trial, looking at oral calcium and/or vitamin D supplementation in secondary prevention of osteoporotic fraactures.	Orthopedics	Real	Phase III	77.67	78	77		Sex	17	83	17	83	17.2	82.8			... specifically whether those eligible were: a) more likely to consent to take part; b) more likely to comply with treatment; and c) more likely to withdraw after entry in an open randomized trial design compared with a blinded, placebo-controlled randomized trial design.	A blinded, placebo-controlled trial could lead to under recruitment and participation of people who are less representative of the population under investigation as a whole. On the other hand, later differential withdrawal from the trial groups might be more likely if participants know what they have been allocated, particularly if there is a "no treatment" group, thus potentially introducing att…	Rationale linked	None	No/partial materials access	Design		Member of research team	Informational - Human interactional - Face to face				Clinical	Single event							Low
Final	Welton	1999	Is recruitment more difficult with a placebo arm in randomised controlled trials? A quasirandomised, interview based study	BMJ, 318, 1114-1117.	UK	"The two active treatments were oestrogen only and oestrogen plus progestogen. Progestogen is added for women with a uterus to counter the increased risk of endometrial cancer with oestrogen alone.1"	Endocrinology	Hypothetical	Unclear	57.3	57.2	57.4		Not specified - likely sex	0	100	0	100	0	100			We gave postmenopausal women information about one of two trials of hormone replacement therapy: one with two active treatments only and one with two active treatments and a placebo. The main outcome measure was willingness to participate in the trial described.	However, because patients often assume that a new treatment is likely to be effective, recruitment to trials with a placebo arm may be more difficult than recruitment to those of active treatments only. We investigated whether including a placebo arm in a clinical trial affects willingness to participate.	Rationale linked	None	N/A no relevant materials	Design		Member of clinical care team	Informational - Human interactional - Face to face				Clinical	Single event	Women were seen at the practice on two occasions. At the first visit the nurse recorded the patient's details and medical history. Approximately 15 minutes were spent explaining about the menopause and the potential benefits and risks of hormone replacement therapy.	15					High
Final	Weston	1997	Evaluating the benefits of a patient information video during the informed consent process	Patient Education and Counseling, 30, 239-245.	Canada	The Term Prelabour Rupture of the Membranes (Term PROM) Study was a multicenter randomised controlled trial comparing management policies of induction of labour versus expectant management for pregnant women with prelabour rupture of membranes at term, in terms of serious fetal/neonatal infection, caesarean section and patient satisfaction with care [26].	Obstetrics	Hypothetical	Phase III	31.61	31.8	31.4		Not specified - likely sex	0	100	0	100	0	100			During the course of the Term PROM Study a patient information video was produced to describe the objectives of the Term PROM Study and to outline the care provided to participants in the different randomised groups. This 10-min video (Term PROM video) was supplied to all participating centres where it was shown to potential participants during the antenatal period and/or during the consent proce…	We wished to evaluate the effect of this video on: (1) women’s willingness to participate: (2) their views that the Term PROM Study was worthwhile: and, (3) their ability to understand and retain information about: (a) prelabour rupture of the membranes at term; (b) the risks and benefits associated with the options for their care: and (c) various aspects of the study protocol.	No clear link	DVD/video	No/partial materials access	Modified Information		Member of research team	Informational - Audio; Informational - Visual				Both	Single event							Some Concerns
Final	Wong	2013	Randomized controlled trial comparing telephone and mail follow-up for recruitment of participants into a clinical trial of colorectal cancer screening	Trials, 14; 40.	Canada	SCOPE trial (Screening for Colorectal Cancer: a randomized trial of virtual colonoscopy, optical colonoscopy and fecal occult blood testing). The SCOPE trial is a study assessing the feasibility of conducting an RCT comparing three colorectal cancer screening interventions	Oncology	Real	Other	55.65		55.6	55.7										Therefore, the objective of the current study was to directly compare, among individuals who did not respond to an initial mailed invitation to take part in the SCOPE trial, the effects of telephone versus mail followup at four weeks on attendance rates with the study nurse for eligibility screening and enrollment rates into the SCOPE trial.	We hypothesized that patients randomized to telephone-based follow-up would be more likely to attend for eligibility screening and be enrolled into the SCOPE trial than those randomized to mail based follow-up.	No clear link	None	No/partial materials access	In-trial Changes		Member of research team	Informational - Electronic - Call				None	Single event							Some Concerns
Final	Freer	2009	More information, less understanding: A randomized study on consent issues in neonatal research	PEDIATRICS, 123 (5), 1301-1305.	UK	The NEOPAIN trial was an international multicenter trial that evaluated the effect of morphine infusion versus placebo on neurologic outcome in infants born between 23 and 32 weeks’ gestation. At the time of enrollment in the NEOPAIN trial, infants were <72 hours old and required mechanical ventilation.	Pediatrics	Hypothetical	Phase III	31.5	31.19	31.8											The UK arm consisted of a single sheet of information, and the US arm consisted of 5 sheets of information […] Thus, to evaluate the effect of different documentation style and the delivery of a standardized explanation, parents were randomly assigned to 1 of 4 arms: group 1, US leaflet alone; group 2, US leaflet and explanation; group 3, UK leaflet alone; and group 4, UK leaflet and explanation.…	The purpose of the current study was to explore whether the differences in various information-sharing approaches contributed to parents’ understanding and willingness to enroll their infant in a nonexistent, but previously conducted, research study .	No clear link	Modified recruitment document	No/partial materials access	Modified Information		Member of research team	Informational - Printed material - Printed publication				Clinical	Single event							High
Final	Weinfurt	2008b	Effects of disclosing financial interests on participation in medical research: A randomized vignette trial	Am Heart J., 156(4): 689–697.	USA	The scenarios presented in the informed consent document involved a hypothetical clinical trial evaluating a new oral medication to treat coronary artery disease (Corvascflo). Project Name: Testing Corvascflo in Patients with Coronary Artery Disease	Cardiology	Hypothetical	Phase II	66.9	67.1	66.7	66.8	Unclear	73.8	26.2	71.6	28.4	72.5	27.5	76.9	23.1	We conducted a study in which we manipulated the type of financial disclosure each participant received as part of a description of a hypothetical clinical trial. […] Each participant was randomly assigned to 1 of 3 disclosure groups: a “no disclosure” group that received no financial disclosure; a “per capita payments” group that received a disclosure indicating that the clinic received per capi…	However, it is unknown how the disclosure of financial interests in research affects the decision making of patients considering participation in clinical trials. In this study, we examined the effects of the disclosure of financial interests in a realistic research consent process with patients recruited as they might have been for an actual clinical trial.	No clear link	Modified recruitment document	Access to full materials	Modified Information		Member of research team	Informational - Printed material - Printed publication				Virtual	Single event							Some Concerns
Final	Nystuen	2004	Telephone reminders are effective in recruiting nonresponding patients to randomized controlled trials	Journal of Clinical Epidemiology, 57, 773–776	Other	Intervention comparing a solution-focused follow-up with standard treatment for long-term sick-listed employees	Occupational health	Real	Phase III - behavioural	41.3	41.53	41.11		Gender	31.29	68.71	30	70	32.6	67.4			We present the effectiveness of a simple telephone routine to increase uptake among nonresponders.	Because of this unexpected low response, we wanted to assess the effects of a systematic telephone follow-up to increase uptake.	No clear link	None	No/partial materials access	In-trial Changes		Unclear	Informational - Electronic - Call				Virtual	Single event							Low
Final	Liénard	2006	Impact of on-site initiation visits on patient recruitment and data quality in a randomized trial of adjuvant chemotherapy for breast cancer	Clinical Trials, 3, 486–492	France	The present study was carried out within a randomized clinical trial for patients with node positive breast cancer (AERO-B2000) [3]. The randomized trial compared six courses of FEC 100 (5-fluorouracil, epirubicin and cyclophosphamide) with four courses of FEC 100 followed by four courses of Taxol.	Oncology	Real	Phase III														The present study initially aimed at studying the impact of all monitoring visits, ie, initiation, on-going and closeout visits.	On-site monitoring visits have several purposes: 1) to ensure that the rights and well being of patients are protected according to ethical and regulatory requirements, 2) to verify the accuracy of data reported versus source data, and 3) to provide training to the site personnel with respect to protocol and trial material, thus ensuring comparable conditions between sites.	No clear link	None	N/A no relevant materials	Recruiter/site intervention		Member of research team	Informational - Human interactional - Face to face				Clinical	Single event	In terms of time spent, each site visit represented roughly 20 hours of work, including time for preparation, travel, and reporting. The 68 visits performed in this trial represented 1360 hours of work, or about three-quarters of one full-time person-equivalent for one year at the trial’s coordinating office. This estimate does not include the time spent on site visits by the personnel at the vis…	240				As of March 2002, 70 monitoring visits had been performed, 64 in the Visited group, and six in the Nonvisited group. Of the centers that entered at least one patient into the trial, 32 of 35 (91%) were visited in the Visited group (instead of 100% as planned), and two of 34 (6%) in the Non-visited group (instead of 0% as planned).	Low
Final	Bergenmar	2014	Audio-recorded information to patients considering participation in cancer clinical trials – a randomized study	Acta Oncologica, 53: 1197–1204	Other	Phase 2 or Phase 3 oncology drug trial	Oncology	Real	Multiple trials/phases	54.52	54	55		Gender	17.69	82.31	16	84	19	81			The intervention consisted of an audio-recording (CD), using a portable voice recorder, of the information given at the medical consultation in which the patients were informed about a clinical drug trial.	At the time of planning this study, audio-recordings were suggested as a means to improve cancer patients understanding of information at the first consultation, routine follow-up and “ bad news ” consultations [5 – 8]. In addition, a review of interventions to improve patients ’ recall of medical information showed that interventions tailored to the individual cancer patient are most effective […	N/A	Audio recording	No/partial materials access	Modified Information		Member of clinical care team	Informational - Electronic- Playable electronic storage				Clinical	Single event	The intervention consisted of an audio-recording (CD), using a portable voice recorder, of the information given at the medical consultation in which the patients were informed about a clinical drug trial. Consenting patients got their up-coming medical consultation recorded. In general, the consultations lasted between 30 and 45 minutes. All patients received written information about the clinic…	45	Consenting patients got their up-coming medical consultation recorded. In general, the consultations lasted between 30 and 45 minutes. […] After the consultation, patients randomized to the intervention (Group I) received the CD to take home while considering participation in the clinical drug trial. [Audio recording tailored to each participant]				Some Concerns
Final	Monaghan	2007	A randomised trial of the effects of an additional communication strategy on recruitment into a large-scale, multi-centre trial	Contemporary Clinical Trials, 28, 1–5	International	The ADVANCE (Action in Diabetes and Vascular Disease: Preterax and Diamicron MR Controlled Evaluation) study is a factorial randomised trial addressing questions about optimal blood pressure management and glucose control among high-risk individuals with type 2 diabetes [5,6]. [...] 11,140 participants were recruited from 215 clinical sites in 20 countries in Asia, Australasia, Europe and North A…	Endocrinology	Real	Other														We used clinical sites involved in this study to evaluate the effects on participant accrual of an indirect recruitment strategy based upon additional communications from the central trial coordinators to the clinical sites.	Furthermore, most reports focus on aspects of recruitment relating to the investigator–participant interaction with little information available about indirect strategies that coordinators of multi-centre trials can use to enhance recruitment by motivating clinical sites [2–4].	Rationale linked	Recruiter materials	No/partial materials access	Recruiter/site intervention		Member of research team	Informational - Printed material	Informational - Electronic - Email			Clinical	3+ events			Emails to the clinical sites from the central trial coordinators generally contained highly-tailored site-specific information about recruitment performance relative to goals, along with messages of support and encouragement.				Low
Final	Ellis	2002	Informing breast cancer patients about clinical trials: a randomized clinical trial of an educational booklet	Annals of Oncology, 13: 1414–1423	Australia	Hypothetical RCT in which women may receive tamoxifen alone, chemotherapy alone or chemotherapy followed by tamoxifen for treatment of breast cancer.	Oncology	Hypothetical	Phase III	51.32	52.8	49.8		Not specified - likely sex	0	100	0	100	0	100			This study reports the results of a RCT evaluating the impact of an informational booklet, explaining the need for and manner in which RCTs are conducted, on women’s knowledge of and willingness to participate in a RCT of treatment for breast cancer.	Educational booklets have been shown to increase knowledge in patients with arthritis and hypertension [29, 30]. Other authors report additional benefits including improved satisfaction [31], fewer GP visits, less referrals to physiotherapy and fewer hospital admissions among patients with back pain [32]; and reduced anxiety, greater physiologic recovery and improved mood among patients undergoin…	Rationale linked	Additional recruitment documents	No/partial materials access	Modified Information		Member of clinical care team	Informational - Printed material - Printed publication				Clinical	Single event							Some Concerns
Final	Ford	2004	A randomized trial of recruitment methods for older African American men in the Prostate, Lung, Colorectal and Ovarian (PLCO) cancer screening trial	Clinical Trials, 1: 343-351	USA	The Prostate, Lung, Colorectal and Ovarian (PLCO) Cancer Screening Trial is a 22-year, multisite randomized cancer screening trial funded by the National Cancer Institute [1-5].	Oncology	Real	N/A - screening trial					Gender	100	0	100	0	100	0			The AAMEN Project is a randomized trial designed to test the effectiveness of three increasingly intensive recruitment strategies in recruiting African American men to the PLCO Cancer Screening Trial. […] Three increasingly intensive intervention arms, which used different combinations of mail, phone and in person church-based recruitment.	Swanson and Ward [25] have developed a conceptual framework encompassing barriers related to the recruitment of members of minority groups to clinical trials. This framework includes four barriers: sociocultural barriers, economic barriers, individual barriers and barriers inherent in study design. The AAMEN Project interventions (Table 1) were designed to address each of these types of barriers.	Rationale linked	Modified recruitment document	No/partial materials access	In-trial Changes		Member of research team	Informational - Human interactional - Face to face	Informational - Printed material - Letter	Informational - Electronic - Call		Non-clinical	3+ events							Some Concerns
Final	Jennings	2015	Does offering an incentive payment improve recruitment to clinical trials and increase the proportion of socially deprived and elderly participants?	Trials, 16:80	UK	5 cardiovascular/hypertension trials. The trials studied were the Standard care versus Celecoxib Outcome Trial (SCOT) [9], the Febuxostat versus Allopurinol Streamlined Trial (FAST) and the three British Heart Foundation–funded Prevention and Treatment of Hypertension with Algorithm Guided Therapy (PATHWAY) studies (1, 2 and 3).	Cardiology	Real	Multiple trials/phases	66.3	66.3	66.2		Sex	58		57.7	34.1	58.4	33.7			The invitation letters contained either the offer of the £100 incentive payment if the patient consented to be screened or a standard invitation letter with no incentive offer.	Before further debate on the ethics of offering incentive payments to patients to participate in research, we felt it important to assess the effectiveness of incentive payments as a recruitment strategy in Scotland, both in terms of absolute numbers recruited and in terms of widening the demographic profile of those screened.	No clear link	Modified recruitment document	No/partial materials access	Incentives		Member of research team	Informational - Printed material - Letter				Non-clinical	Single event							Low
Final	Halpern	2004	Empirical Assessment of Whether Moderate Payments Are Undue or Unjust Inducements for Participation in Clinical Trials	Arch Intern Med.; 164:801-803	USA	a hypothetical placebo-controlled trial of a new antihypertensive drug	Cardiology	Hypothetical	Phase III	59.03		57	61	Unclear									we evaluated the potential for undue or unjust inducement by assessing hypertensive patients’ willingness to participate (WTP) in placebo-controlled trials under a variety of risk and payment scenarios. Our aims were to determine (1) whether the level of payment offered to prospective research participants influences their WTP in an upcoming trial,	Theorists have argued for various payment schemes to minimize the chance of undue or unjust influence, but the frequency and magnitude of these problems remain unknown.	No clear link	Modified recruitment document	No/partial materials access	Incentives		Member of research team	Informational - Human interactional - Face to face				Non-clinical	Single event							High
Final	Diguiseppi	2006	Telephone screening for hazardous drinking among injured patients seen in acute care clinics: Feasibility study	Alcohol & Alcoholism Vol. 41, No. 4, pp. 438–445	USA	lifestyle intervention trial aimed at problem drinkers, for injury prevention	Injury prevention	Hypothetical	Phase III - behavioural					Sex	44	56	46	54	38	62			We conducted a quasi-randomized controlled trial to compare screening injured adult patients for hazardous drinking in the clinic during the acute injury visit with screening by telephone after the visit.	Telephone contact after clinic or emergency department discharge may be an effective way to screen injured patients for hazardous drinking and to offer brief intervention while avoiding interruptions to the flow of patient care. Studies in other domains, such as smoking cessation and cancer care, have shown telephone interventions to be effective	Rationale linked	None	No/partial materials access	In-trial Changes		Member of research team	Informational - Electronic - Call				Non-clinical	Single event					The project coordinator reviewed records weekly to assure protocol adherence.	The project coordinator reviewed records weekly to assure protocol adherence.	High
Final	Jeste	2009	Multimedia Consent for Research in People With Schizophrenia and Normal Subjects: a Randomized Controlled Trial	Schizophrenia Bulletin vol. 35 no. 4 pp. 719–729	USA	A 14-week doubleblind, placebo-controlled RCT to determine the effectiveness of a cognition-enhancing drug for cognitive deficits associated with schizophrenia or with normal aging.	Psychiatry	Hypothetical	Phase II	51.78	51.2	52.4		Gender	64.48	35.52	64	36	65	35			The present study was an RCT of multimedia consent vs routine consent procedure for research among middle-aged and older people with schizophrenia as well as healthy comparison subjects (HCSs).	We hypothesized that patients and HCSs provided with multimedia consent would demonstrate better understanding, appreciation, reasoning, and expression of choice compared with participants presented with routine consent.	Rationale linked	DVD/video	No/partial materials access	Modified Information		Member of research team	Informational - Electronic- Playable electronic storage	Informational - Human interactional - Face to face			Unclear	Single event	The average time for the 2 consent procedures was similar (26 minutes for the enhanced routine consent and 22 minutes for multimedia consent).	26					Some Concerns
Final	Cockayne	2017	An optimised patient information sheet did not significantly increase recruitment or retention in a falls prevention study: an embedded randomised recruitment trial	Trials, 18:144	UK	Reducing Falls with ORthoses and a Multifaceted podiatry intervention (REFORM) study is a cohort RCT [12] in which patients were initially recruited to an observational cohort before potentially being randomised into an RCT which aims to evaluate the clinical and cost effectiveness of a podiatry intervention for the prevention of falls in older people.	Orthopedics	Real	Phase III - behavioural					Gender									The aim of the designed three-arm embedded trial was to determine if the number of participants recruited, randomised and retained to the REFORM trial could be improved by the use of both a bespoke usertested and a template-developed optimised PIS.	One possible approach to improve the quality and appearance of PISs is to develop their content through a process of re-writing (for a lay audience), re-organisation, enhancing their appearance through input from a graphic designer and involving user testing [7, 8]	Rationale linked	Modified recruitment document	Access to full materials	Modified Information		Member of research team	Informational - Printed material				Non-clinical	Single event							Low
Final	Wells	2013	Feasibility of a Spanish-language multimedia clinical trial educational intervention	Clin Trials.; 10(5): 767–774.	USA	Cancer clinical trial (nonspecific)	Oncology	Hypothetical	Other	51.58	55.8	47.6		Gender	40	60	35.3	64.7	44.4	55.6			This pilot project explored the feasibility of delivering the transcreated audiovisual intervention (Estudios clínicos: considere todas sus opciones) in medical oncology clinics at a comprehensive cancer center. […] The primary objective of this project was to examine the impact of providing Hispanic cancer patients with a transcreated audiovisual intervention in their preferred language (Spanish…	In response to the information barriers experienced by Hispanic patients, the research team developed an 8-minute DVD and accompanying 12-page booklet titled: Estudios clínicos: considere todas sus opciones (Clinical Trials: consider all your options).	Rationale linked	DVD/video	No/partial materials access	Modified Information		Member of research team	Informational - Printed material - Printed publication	Informational - Electronic- Playable electronic storage			Clinical	Single event	In response to the information barriers experienced by Hispanic patients, the research team developed an 8-minute DVD and accompanying 12-page booklet titled: Estudios clínicos: considere todas sus opciones (Clinical Trials: consider all your options).	8					High
Final	Miller	1999	Cost effectiveness of screening for clinical trials by research assistants versus senior investigators	Journal of Psychiatric Research, 33, 81-85.	USA	2 treatment trials for chronic depression ( psychotherapy, antidepressant medication, or both)	Psychiatry	Real	Multiple trials/phases	45.2	46.5	43.8		Gender	34.1	65.9	34.8	65.2	33.3	66.7			This study evaluates the relationship between interviewer level of experience and the positive predictive value and cost of telephone screening of depressed subjects for randomized clinical trials.	The rationale is that senior investigators would have better clinical judgment with which to assess study eligibility. Another common belief is that they exude an aura of expertise that might encourage wavering prospective subjects to participate.	Rationale linked	Recruiter materials	No/partial materials access	In-trial Changes		Member of research team	Informational - Electronic - Call				Non-clinical	Single event	The average length of a phone screen in this study was about 19 minutes (M = 18.7 min, S.D. = 11.4). The senior investigator performed phone screens significantly faster (M = 15.3 min, S.D. = 7.8) than did the research assistants (M = 22.4 min, S.D. = 13.4) (t = -5.50, df = 225, p < 0.001).	15.3					High
Final	Litchfield	2005	Is the future for clinical trials internet-based? A cluster randomized clinical trial	Clinical Trials; 2: 72-79	UK	multicentre, unblinded cluster randomised clinical trial of parallel group design, of the effectiveness of two Novo Nordisk delivery systems for insulin: NovoPen® and Innovo®.	Endocrinology	Real	Phase III														In this randomized study conventional paper case record forms were compared with a system that utilised an off-the-shelf internet-based Electronic Data Capture (EDC) system. […] We tested the difference in numbers recruited into the two groups, and the number of monitoring visits per centre	The potential utility of computerised records for clinical practice and research has been recognised for many years [3] and is still developing [4].	N/A	Electronic data management	No/partial materials access	Design		Unclear	Environmental change				Clinical	Single event	Table 4 CRF completion, data entry and monitoring time (minutes); Number of patients, Internet = 45, Paper = 28; Number of visits, Internet = 169, Paper = 92; CRF completion time Mean per visit (SD), Paper = 98.6 (85.1); Minimum, maximum, Paper = 13, 255; Not recorded, Paper = 16; Data entry time Mean per visit (SD), Internet = 90.0 (89.3), Paper = 53.0 (0); Minimum, maximum, Internet = 20, 240, …	90					Some Concerns
Final	Mandelblatt	2005	Breast cancer prevention in community clinics: will low-income Latina patients participate in clinical trials?	Preventive Medicine 40; 611 –618	USA	NSABP breast cancer prevention clinical trial, the Study of Tamoxifen and Raloxifene (STAR Trial) [10,11].	Oncology	Hypothetical	Phase III	50.6	50.2	51		Not sepcified - likely sex	0	100	0	100	0	100			We also pilot-tested a brief nonphysician discussion intervention designed to increase willingness to enroll in the trial. [..] In the intervention arm, the nonphysician study staff conducted a brief (5–10 min) educational session about the STAR trial following a short interview about prior knowledge, risk perceptions, and background.		No clear link	Recruiter materials	Access to full materials	Modified Information		Member of research team	Informational - Human interactional - Face to face				Clinical	Single event	In the intervention arm, the nonphysician study staff conducted a brief (5–10 min) educational session about the STAR trial following a short interview about prior knowledge, risk perceptions, and background. The education session emphasized the benefits of participation, the lack of financial burden, and the need for minority participation in clinical trials. The risks of participation (e.g., si…	10					High
Final	Treschan	2003	The Influence of Protocol Pain and Risk on Patients’ Willingness to Consent for Clinical Studies: A Randomized Trial	Anesth Analg; 96:498–506	Other	Testing the effects of oxygen during and after surgery on infection rate and length of stay	Surgery	Hypothetical	Other	49.05	47	51	49	Unclear	44.43	55.57	55	45	41	59	38	62	Participants, who believed they were being asked to participate in a real trial, were presented one of three sham protocols: no risk or pain (Control, n 48), pain but no risk (Pain, n 51), or risk but no pain (Risk, n 51). [...] Our major outcome measures were (a) understanding risk or pain associated with the proposed studies, (b) the extent to which patients felt pressured to participate, and (…	we tested the hypothesis that the risk or discomfort associated with a clinical trial influence a patient’s decision to participate.	No clear link	Modified recruitment document	Access to full materials	Modified Information		Unclear	Informational - Printed material	Informational - Human interactional - Face to face			Clinical	Single event							Low
Final	Trevena	2006	Impact of privacy legislation on the number and characteristics of people who are recruited for research: a randomised controlled trial	J Med Ethics; 32:473–477	Australia	the pilot phase of a general practice-based randomised trial to evaluate six tailored decision aids for screening of colorectal cancer by faecal occult blood testing (FOBT)	Oncology	Real	Other					Sex	34.87	65.13			40	60	31.5	68.5	We conducted a randomised trial comparing the effect of opt-in requirements in new privacy laws (2001) with an opt-out direct approach by researchers that was permissible previously. We measured the effect of opt-in requirements on recruitment numbers	Privacy laws have recently created restrictions on how researchers can approach study participants.	No clear link	Additional recruitment documents	No/partial materials access	Consent Modification		Member of clinical care team	Informational - Printed material - Letter				Non-clinical	Single event							Low
Final	Paul	2011	Choice of randomisation time-point in noninferiority studies of reduced treatment duration: experience from the SCOT study	Trials, 12(Suppl 1):A30	UK	SCOT is a large (9500) phase III randomised non-inferiority study comparing 6 versus 3 months adjuvant treatment in colorectal cancer	Oncology	Real	Phase III					Unclear									In the first year of recruitment centres were randomised to either randomise patients prior to treatment (Up-front:U) or after they had completed 3 months of treatment (Delayed: D).	Patients can be randomised at the end of the reduced treatment period to continue or not to the standard duration. This is optimum for maximising compliance, but has the disadvantage for the patient that treatment duration is not known from the outset.	No clear link	None	N/A no relevant materials	Design		Member of research team	Other			[study design]	Clinical	Single event							Some Concerns
Final	Du	2009	An educational video to increase clinical trials enrollment among breast cancer patients	Breast Cancer Res Treat. ; 117(2): 339–347	USA	cancer clinical trial(s)	Oncology	Real	Multiple trials/phases	53.9	54.1	53.6		Not specified - likely sex	0	100	0	100	0	100			The primary aim of this study was to examine the effect of an 18-min educational video on the attitudes of breast cancer patients’ regarding cancer clinical trials, and thereby potentially increasing their clinical trial enrollment rates.	To increase participation and diversity in clinical trials, new strategies are needed to have an impact on barriers experienced by a wide spectrum of the American population. […] This study focused on examining patient-level barriers.	Rationale linked	DVD/video	No/partial materials access	Modified Information		Member of research team	Informational - Audio; Informational - Visual				Clinical	Single event	The 18-min video (Cancer Clinical Trials: An Introduction for Patients and their Families) used in our study is the second version of a similar video that was developed by the NCI to promote cancer patients’ knowledge and awareness about clinical trials (Patient to Patient Cancer Clinical Trials and You).	18					Some Concerns
Final	Kendrick	2001	Does sending a home safety questionnaire increase recruitment to an injury prevention trial? A randomised controlled trial	J Epidemiol Community Health; 55:845–846	UK	randomised controlled trial of the effectiveness of health visitor advice and low cost safety equipment.	Injury prevention	Real	Phase III - behavioural					Unclear									Within a primary care injury prevention trial we assessed response and recruitment rates to the trial using mass mailing, comparing an invitation to participate with and without a home safety questionnaire.	Mass mailings have been used as a recruitment strategy, but have had low response rates. […] We considered that sending a questionnaire may reduce the recruitment rate because of the time and effort needed for completion4 or because questions on safety behaviours and previous injury may be perceived as intrusive; alternatively we considered that the questionnaire may raise awareness of risk of in…	Rationale linked	Additional recruitment documents	No/partial materials access	Modified Information		Unclear	Informational - Printed material				Non-clinical	Single event	Piloting the questionnaire ascertained the average completion time to be 11 minutes.	11					Low
Final	Pighills	2009a	Publicity does not increase recruitment to falls prevention trials: the results of two quasi-randomized trials	Journal of Clinical Epidemiology 62, 1332e1335	UK	a randomized trial of evaluating occupational therapy for the prevention of falls among men and women aged 70. years who had at least one fall in the preceding 12 months.	Injury prevention	Real	Phase III - behavioural														As far as we are aware there has been no randomized trial of evaluating the impact of press coverage on recruitment to randomized trials. [..] we allocated participants to receive a newspaper article about the study with their information sheet. The first trial compared one newspaper article against no article;	To test the effect of publicity on recruitment to a randomized trial. Recruitment is often poor in trials. Publicity within recruitment packs might be an inexpensive method of increasing recruitment.	No clear link	Additional recruitment documents	No/partial materials access	Modified Information		Member of clinical care team	Informational - Printed material				Non-clinical	Single event							Some Concerns
Final	Pighills	2009b	Publicity does not increase recruitment to falls prevention trials: the results of two quasi-randomized trials	Journal of Clinical Epidemiology 62, 1332e1335	UK	a randomized trial of evaluating occupational therapy for the prevention of falls among men and women aged 70. years who had at least one fall in the preceding 12 months.	Injury prevention	Real	Phase III - behavioural														As far as we are aware there has been no randomized trial of evaluating the impact of press coverage on recruitment to randomized trials. [..] we allocated participants to receive a newspaper article about the study with their information sheet. The first trial compared one newspaper article against no article; the second compared a more favorably written article against the original.	The tone of the original newspaper article included in the intervention packs was not as favorable as had been hoped because despite the press being provided with text for the article, this was edited to create a more ‘‘dramatic’’ tone. Publicity that portrays older people in an adverse manner can be regarded as offensive by older people [8]. Within the original article there were references to o…	No clear link	Modified recruitment document	No/partial materials access	Modified Information		Member of clinical care team	Informational - Printed material				Non-clinical	Single event							Some Concerns
Final	Treweek	2012	E-mail invitations to general practitioners were as effective as postal invitations and were more efficient	Journal of Clinical Epidemiology 65; 793e797	UK	The web-based intervention modeling experiment (WIME) study [7] (ClinicalTrials.gov number NCT01206738) has the primary aim of running a WIME to develop and evaluate theory-based interventions to improve antibiotic prescribing for upper respiratory tract infections in primary care.	Other	Real	Other														To evaluate which of two invitation methods, e-mail or post, was most effective at recruiting general practitioners (GPs) to an online trial.	E-mail is increasingly used to contact GPs in Scotland about research (e.g., by the Scottish Primary Care Research Network [SPCRN]; www.sspc.ac.uk/spcrn/) and if successful as a recruitment method, e-mail would offer the advantages of being simple and less resource intense.	No clear link	Modified recruitment document	No/partial materials access	In-trial Changes		Member of research team	Informational - Electronic - Email				Clinical	Single event							Some Concerns
Final	Bentley	2004	The influence of risk and monetary payment on the research participation decision making process	J Med Ethics; 30:293–298. doi: 10.1136/jme.2002.001594	USA	3 hypothetical tials: (1) a phase I drug trial for a drug that has not yet been tested in humans, (2) a bioequivalence study for a generic version of a brand name drug that is already on the market, (3) a study that measured salivary levels of two stress hormones of healthy volunteers to compare with subjects who have had heart attacks (no drug is ingested/no blood is drawn).	Multiple	Hypothetical	Multiple trials/phases														In this study, we manipulated levels of monetary payment and risk within the context of a single design to assess the effects of these variables on the research participation decision making process.	The objectives of this study were to determine the effects of risk and monetary payment on subjects’ willingness to participate and to examine how payment influences subjects’ potential behaviours and risk evaluations.	Rationale linked	Modified recruitment document	No/partial materials access	Incentives		Other	Informational - Printed material				Non-clinical	Single event							High
Final	Simel	1991	A randomized controlled trial comparing quantitative informed consent formats	J CUII Epi&miol Vol. 44, No. 8, pp. 771-777	USA	new medication for presenting problem (ambiguous, various problems)	Multiple	Hypothetical	Other			57 (median)	58 (median)										Accordingly, we created a consent form for a fictitious medication and used it to empirically evaluate the informed consent process in an ambulatory care clinic. The consent forms specified either that the new medication “may work twice as fast” or “may work half as fast” as the usual treatment.	Our study was designed to minimize most of the limitations of existing empirical trials of informed consent. Our specific aims were to: (1) assess the impact on subsequent consent rates of simple quantitative information in a consent form; (2) determine whether citation of quantitative information impacts on subsequent consent rates; (3) evaluate any interaction between the consent form and citat…	N/A	Modified recruitment document	Access to full materials	Modified Information		Member of research team	Informational - Printed material	Informational - Human interactional - Face to face			Clinical	Single event					A practicing attorney, who was blinded to the study hypotheses, reviewed a 25% (n = 25) random sample of physician-patient encounters. Tape recordings were reviewed to obtain the attorney’s opinion concerning the fairness of the physician’s overall presentations. Specifically, the attorney assessed whether patients were unduly influenced to either consent or decline participation.	In all cases, the independent attorney rated presentations as fair and balanced.	Some Concerns
Final	MacQueen	2014	Comparison of Closed-Ended, Open-Ended, and Perceived Informed Consent Comprehension Measures for a Mock HIV Prevention Trial among Women in Tanzania	PLoS ONE 9(8): e105720.	Other	HIV prevention trial; randomized, blinded, placebo-controlled trial to assess the effectiveness of a daily oral pill to prevent acquisition of HIV; the HIV-PrEP Clinical Trial Study.	Infectious disease	Hypothetical	Phase III	26.7	27.2	26.3		Not specified - likely sex	0	100	0	100	0	100			As part of a larger study exploring verbal and nonverbal indicators of informed consent comprehension, we sought to verify the likely direction of bias observed when using open-ended and closed-ended comprehension assessments.	Identifying the best method for improving participant comprehension is closely linked to the issue of how comprehension is assessed.	N/A	Modified recruitment document	Access to full materials	Consent Modification		Member of research team	Informational - Printed material	Informational - Human interactional - Face to face			Both	Single event							Low
Final	Kerr	2004	The impact of describing clinical trial treatments as new or standard	Patient Education and Counseling 53, 107–113	UK	a randomized trial of two treatments, A and B, for either non-specifi back-pain (pulse treatment) or for arthritis (drug treatment)	Multiple	Hypothetical	Phase III	30.9				Unclear	27.7	72.3							In this study, we set out to investigate the impact of describing trial treatments as new or standard on treatment preferences and willingness to participate in a randomized trial.	In summary, the literature does not tease apart the issue of mere newness of therapy from other factors which may affect willingness to be randomized, such as the success rate of the standard therapy or the nature and plausibility of the new treatment.	Rationale linked	Modified recruitment document	No/partial materials access	Modified Information		Unclear	Informational - Printed material - Printed publication				Non-clinical	Single event							High
Final	Foss	2016	Recruiting to Clinical Trials on the Telephone – a randomized controlled trial	Trials, 17:552	Other	a large, multicenter randomized trial – The Danish Calmette Study – evaluating the nonspecific effects of Bacille Calmette-Guérin vaccination at birth	Infectious disease	Real	Phase IV		median = 32	median = 31		Not specified - likely sex	0	100	0	100	0	100			We wanted to examine the effect of providing study information on the telephone compared to a face-to-face consultation in a randomized controlled study.	Informing potential participants or guardians and obtaining informed consent by telephone could be more effective than informing face-to-face, which is the usual strategy preferred by the Ethical Review Boards [9].	No clear link	None	N/A no relevant materials	Modified Information		Member of research team	Informational - Electronic - Call				Non-clinical	Single event	Length of interview – mean (IQR), min 8.9 (6 to 10.5) [telephone] 12.1 (9 to 14) [control]	8.9					Low
Final	Wadland	1990	Recruitment in a primary care trial on smoking cessation	Fam Med, 22: 201-204	USA	Randomized pilot clinical trial on smoking cessation [6], tests effect of nicotine gum on smoking cessation in community practice.	Smoking cessation	Real	Other														The purpose of this study was to describe and compare the rates of recruitment during a randomized clinical trial on smoking cessation in two primary care practices. […] comparisons of recruitment using different personnel and informed consent procedures.	After the experience at site one, it was hypothesized that the impersonal nature of handing out a consent form discouraged enrollment.	No clear link	None	N/A no relevant materials	Consent Modification		Member of research team	Informational - Human interactional - Face to face				Clinical	Single event							High
Final	Cooper	1997	The impact of using a partially randomised patient preference design when evaluating alternative managements for heavy menstrual bleeding	British Journal of Obstetrics and Gynaecology, Vol. 104, pp. 1367-1373	UK	a comparison of medical management with hysteroscopic treatment of heavy menstrual bleeding	Gynecology	Real	Other		< 40 = 30%	< 40 = 37%		Not specified - likely sex	0	100	0	100	0	100			The partially randomised patient preference (PRPP) trial design6 aims to deal with these issues. Potential participants with a strong preference for one or other treatment receive it, while the remainder, without a preference, are randomised.	There are a number of putative advantages: larger numbers of people are likely to participate in the overall study; analysis of the randomised groups will allow relatively unbiased measurement of any differential effects of the treatments; the preference groups, which can be viewed as part of a nonrandomised prospective cohort study, may give information on the factors which determine preference …	Rationale linked	Modified recruitment document	No/partial materials access	Design		Member of research team	Informational - Printed material	Informational - Human interactional - Face to face			Clinical	Single event							Low
Final	Larkey	2002	Recruitment of Hispanic women to the Women’s Health Initiative: the case of Embajadoras in Arizona	Controlled Clinical Trials 23, 289–298	USA	The Women’s Health Initiative (WHI) is a nationwide 15-year longitudinal study targeting cardiovascular disease, cancer, and osteoporosis among postmenopausal women aged 50–79 years	Gynecology	Real	Phase III					Not specified - likely sex	0	100	0	100	0	100			This study examined the use of lay advocates (i.e., women enrolled in a study who advocate to others) to improve recruitment among Hispanic women in the Arizona recruitment sites for a large-scale, national prevention study (WHI)	We proposed that an important factor for recruiting women into a research trial, particularly a trial involving healthy, older Hispanic women, was the personal outreach efforts of lay advocates (a strategy that is currently supported by the National Surgical Adjuvant Breast and Bowel Project for other women’s studies) [21].	Rationale linked	Recruiter materials	No/partial materials access	Modified Information		Unclear	Informational - Human interactional - Face to face				Unclear	3+ events	The 28 Hispanic women randomly selected for Embajadora training (14 in each site) received 6 hours of training in informal sessions (with snacks and time for socializing).	360					Some concerns
Final	Free	2010a	Three controlled trials of interventions to increase recruitment to a randomized controlled trial of mobile phone based smoking cessation support	Clinical Trials; 7: 265–273	UK	The Txt2stop randomized controlled trial will randomize 5800 participants in the UK to evaluate the effects of a mobile phone based smoking cessation support intervention [2].	Smoking cessation	Real	Phase III - behavioural														A randomized controlled trial of sending a text message regarding the newly available online registration facility.	We identified two points in the recruitment process where participants failed to progress either to randomization or exclusion from the trial. Firstly, we were unable to contact many potential participants who had sent us a mobile phone text message (SMS) to enquire about the trial, because they did not answer their mobile phones. [...] (1) An online registration facility would make trial partici…	No clear link	SMS message(s)	No/partial materials access	In-trial Changes		Member of research team	Other			Informational-Electronic mode of delivery-Call- Messaging	Virtual	Single event							Some Concerns
Final	Free	2010b	Three controlled trials of interventions to increase recruitment to a randomized controlled trial of mobile phone based smoking cessation support	Clinical Trials; 7: 265–273	UK	The Txt2stop randomized controlled trial will randomize 5800 participants in the UK to evaluate the effects of a mobile phone based smoking cessation support intervention [2].	Smoking cessation	Real	Phase III - behavioural	36	36.2	35.8											A controlled trial to evaluate the impact on consent to join the Txt2stop trial of sending £5 with a covering letter to those eligible to join the trial.	We identified two points in the recruitment process where participants failed to progress either to randomization or exclusion from the trial. […] (2) Sending £5 with a covering letter to eligible participants to thank them for the time spent reading the study information and considering joining the trial would alleviate concerns about charges for text messages, minimize concerns regarding the ch…	Rationale linked	Cash incentive	No/partial materials access	Incentives		Member of research team	Informational - Printed material - Letter				Non-clinical	Single event							Some Concerns
Final	Free	2010c	Three controlled trials of interventions to increase recruitment to a randomized controlled trial of mobile phone based smoking cessation support	Clinical Trials; 7: 265–273	UK	The Txt2stop randomized controlled trial will randomize 5800 participants in the UK to evaluate the effects of a mobile phone based smoking cessation support intervention [2].	Smoking cessation	Real	Phase III - behavioural	33.75	34.1	33.4											The intervention is a series of four text messages over 1 week containing quotes from existing participants,	We identified two points in the recruitment process where participants failed to progress either to randomization or exclusion from the trial. […] Sending participants, quotes from real participants regarding their reasons for quitting which would equate to having ‘contact’ with a real trial participant. This would help reassure potential participants that Txt2stop is not a scam and would remind …	Rationale linked	SMS message(s)	No/partial materials access	Modified Information		Member of research team	Other			Informational-Electronic mode of delivery-Call- Messaging	Virtual	3+ events							Some Concerns
Final	Lee	2017	An embedded randomised controlled trial of a Teaser Campaign to optimise recruitment in primary care	Clinical Trials 2017, Vol. 14(2) 162–169	Australia	primary objective of PREVENT (Australian New Zealand Clinical Trials Registry, URL: https://www.anzctr.org.au/Trial/Registration/TrialReview.aspx?ACTRN=12612001180808) is to investigate the effectiveness of a pain education intervention for preventing chronic pain in patients who present to general practice or physiotherapy clinics with an acute episode of low back pain.	Pain management	Real	Phase III - behavioural														The aim of the Teaser Campaign was to create an identity for the PREVENT trial and to make the trial conspicuous to prospective referrers.	If a simple Teaser Campaign similar to phase one in Colwell et al. can improve clinic engagement, this could represent an efficient and potentially cost-saving approach to recruitment in primary care settings. […] This staged process of revealing the trial was based on the approach taken by Colwell et al.19 and consistent with recommendations to promote brand recognition in the advertising litera…	Rationale linked	Additional recruitment documents	Access to full materials	Recruiter/site intervention		Member of research team	Informational - Printed material - Letter				Clinical	3+ events						Postcards/letters were returned to sender from 13 clinics in the Teaser Campaign group and 12 clinics in the Standard Mail group; a further 29 clinicians in the Teaser Campaign group and 24 clinicians in the Standard Mail group had retired or moved location.	Some Concerns
Final	Kimmick	2005	Improving Accrual of Older Persons to Cancer Treatment Trials: A Randomized Trial Comparing an Educational Intervention With Standard Information: CALGB 360001	J Clin Oncol 23:2201-2207	USA	Accrual was assessed for CALGB (Cancer and Leukemia Group B) phase II and III treatment trials for all tumor types, and limited to those protocols with no age specification other than age older than 18 years.	Oncology	Real	Multiple trials/phases														Here, we present results of a phase III randomized trial testing the hypothesis that a multifaceted educational intervention directed to physicians and other members of the medical and research team at Cancer and Leukemia Group B (CALGB) institutions would improve the accrual of older persons to cancer treatment trials.	Reasons for under-representation of older individuals in clinical trials are multidimensional, and include comorbid illnesses; age bias; physician, patient, and family lack of knowledge about toxicity and benefit of treatment; eligibility criteria excluding older patients from available trials; lack of financial, logistic, and social support; patient or family members’ preference; and excessive t…	Rationale linked	Recruiter materials	No/partial materials access	Recruiter/site intervention		Member of research team	Informational - Human interactional - Face to face	Informational - Printed material			Both	3+ events						One hundred three participants from 41 institutions registered to attend the symposium; 101 persons (74 registered; 36 were physicians) from 46 institutions signed in. Approximately 800 mailings and 580 e-mails were sent each month. Forty investigators registered to attend the case discussion seminar; 29 participants (19 registered and 10 not previously registered) signed in at the seminar.	Some Concerns
Final	Coyne	2003	Randomized, controlled trial of an easy-to-read informed consent statement for clinical trial participation: A study of the Eastern Cooperative Oncology Group	J Clin Oncol 21: 836-842	USA	3 cancer trials: ECOG Protocol E1594 (a phase III trial in metastatic non-small-cell lung cancer); CALGB Protocol C9741 (a randomized phase III trial of sequential chemotherapy using doxorubicin, paclitaxel, and cyclophosphamide or concurrent doxorybicin and cyclophosphamide followed by paclitaxel at 14- or 21-day intervals in women with node-positive stage II/III breas cancer); and ECOG Protocol…	Oncology	Real	Phase III	53	53	53		Sex	10.2	89.8	9.3	90.7	7.7	92.3			In this study, we tested the effect of an easy-to-read informed concent statement with participants in a cancer treatment trial. Outcomes reported here include […] accrual to the treatment study.	Two secondary hypotheses tested were that use of an easy-to-read consent statement , when compared with a standard consent, will result in (1) a higher level of patient satisfaction, and (2) higher patient accrual to the parent treatment studies.	N/A	Modified recruitment document	No/partial materials access	Consent Modification		Member of research team	Informational - Printed material				Clinical	Single event							High
Final	Mudano	2013	Using tablet computers compared to interactive voice response to improve subject recruitment in osteoporosis pragmatic clinical trials: feasibility, satisfaction, and sample size	Patient Preference and Adherence 2013:7 517–523	USA	a hypothetical PCT (pragmatic clinical trial) comparing medications used in the treatment of osteoporosis	Orthopedics	Hypothetical	Other	74		75	73	Gender	0	100			0	100	0	100	We evaluated the feasibility and satisfaction of patients, physicians, and office staff with two methods to assess patient eligibility for a hypothetical osteoporosis active comparator PCT, namely a tablet computer and an interactive voice response system (IVRS) delivered via cell phone.	Simple and efficient technological solutions that can facilitate PCT subject recruitment have the potential to enhance the feasibility of participation in community-based research by busy physician practices.	No clear link	Recruiter materials	No/partial materials access	In-trial Changes		Member of clinical care team	Informational - Electronic				Clinical	Single event							High
Final	Man	2015a	Improving recruitment to a study of telehealth management for long-term conditions in primary care: two embedded, randomised controlled trials of optimised patient information materials	Trials (2015) 16:309	UK	Telehealth invention evaluating the potential clinical and cost effectiveness of telephone support and computer based self management compared to usual care : Healthlines Depression	Psychiatry	Real	Phase III - behavioural	53	52.7	52.5		Gender	33.58	66.42	33.4	66.6	33.7	66.3			The embedded recruitment intervention involved a change to trial procedures, to assess whether optimised patient information materials improved the proportion of patients responding positively to an invitation to take part in a trial and, the proportion actually randomised.	An intervention which improves the proportion of invited patients choosing to participate by providing better information could have both logistical and scientific benefits, as well as potentially improving the experience of the trial for patients. […] to assess whether improvements in the readability and presentation of patient information materials results in changes in wider outcomes, specific…	Rationale linked	Modified recruitment document	Access to full materials	Modified Information		Member of research team	Informational - Printed material				Non-clinical	Single event						Note - got a reminder letter at 2 weeks, but due to an administrative error all participants received the standard letter.	Low
Final	Man	2015b	Improving recruitment to a study of telehealth management for long-term conditions in primary care: two embedded, randomised controlled trials of optimised patient information materials	Trials (2015) 16:309	UK	Telehealth invention evaluating the potential clinical and cost effectiveness of telephone support and computer based self management : Healthlines Cardiovascular Disease	Cardiology	Real	Phase III - behavioural	67	66.7	66.3		Gender	72.43	27.57	72.4	27.6	72.5	27.5			The embedded recruitment intervention involved a change to trial procedures, to assess whether optimised patient information materials improved the proportion of patients responding positively to an invitation to take part in a trial.	An intervention which improves the proportion of invited patients choosing to participate by providing better information could have both logistical and scientific benefits, as well as potentially improving the experience of the trial for patients. […] to assess whether improvements in the readability and presentation of patient information materials results in changes in wider outcomes, specific…	Rationale linked	Modified recruitment document	No/partial materials access	Modified Information		Member of research team	Informational - Printed material				Non-clinical	Single event							Low
Final	Du	2008	An educational video to increase clinical trials enrollment among lung cancer patients	J Thorac Oncol. 2008;3: 23–29	USA	Therapeutic and non therapeutic (educational, behavioural, chemoprevention, and tissue collection studies) lung cancer trials	Oncology	Real	Multiple trials/phases	58.5	58.7	58.2		Gender	51	49	52	48	49	51			Brief educational intervention, i.e., a NCI-developed video, on clinical trial enrollment among patients with lung cancer. […]The 18-minute NCI video titled Cancer Clinical Trials: An Introduction for Patients and their Families selected for this study presents an overview of phase I, II, and III clinical trials and the importance of cancer clinical research to society.	The aim of this study was to determine whether the use of this video in a Multidisciplinary Lung Clinic (MDL) at a large comprehensive cancer center would positively change patients’ knowledge and attitudes regarding clinical trials and thereby improve clinical trial enrollment.	Rationale linked	DVD/video	No/partial materials access	Modified Information		Member of research team	Informational - Audio; Informational - Visual				Clinical	Single event	The 18-minute NCI video titled Cancer Clinical Trials: An Introduction for Patients and their Families selected for this study presents an overview of phase I, II, and III clinical trials and the importance of cancer clinical research to society.	18					Some Concerns
Final	Fowell	2006	Design of trials with dying patients: a feasibility study of cluster randomisation versus randomised consent	Palliative Medicine 2006; 20: 799-804	UK	the effectiveness of anti-emetics in syringe drivers among dying patients	Palliative care	Real	Other	62.02		66.33	58.45	Gender	58.49	41.51			58.33	41.67	58.62	41.38	This paper describes a feasibility study of two alternatives to RCTs-cluster randomisation and randomised consent when investigating interventions that are currently deemed ‘good practice’, but have not been adequately evaluated.	The randomised controlled trial (RCT) is the ‘gold standard’ for evaluating the effectiveness of treatments. However, there are aspects of palliative care that such,4 trials cannot evaluate,4 and, moreover, designing trials is7,8 difficult.	N/A	None	N/A no relevant materials	Design		Member of research team	Other			[Study design]	Clinical	Single event							Low
Final	Ives	2001	Does an HIV clinical trial information booklet improve patient knowledge and understanding of HIV clinical trials?	HIV Medicine (2001) 2, 241-249	UK	various clinical trials for HIV patients, mostly Agouron trial (n = 35) or the DMP study (n = 6; Table 1).	Infectious disease	Real	Multiple trials/phases	median = 35	median = 33	median = 37		Sex	94	6	96	4	91	9			We conducted a randomized trial to evaluate the impact of using this HIV clinical trial information booklet in addition to standard trial information (SI) compared with SI alone, on knowledge and understanding of the clinical trial process.	A further concern is that, even with conventional informed consent, patients often misunderstand or forget basic practical information relating to the trials they are participating in [13-17]. There is therefore a need to provide patients with clearer information about clinical trials to enable them to make more informed decisions.	N/A	Additional recruitment documents	No/partial materials access	Modified Information		Member of research team	Informational - Printed material - Printed publication				Clinical	Single event							Some Concerns
Final	Weinfurt	2008a	Effects of Disclosing Financial Interests on Attitudes Toward Clinical Research	J Gen Intern Med 23(6):860–6	USA	Respondents read a description of a hypothetical clinical trial relevant to their diagnosis (either diabetes mellitus or asthma)	Multiple	Hypothetical	Other	48.02				Sex	40.19	59.81							In this study, we used a hypothetical clinical trial to examine the effects of financial interest disclosures on 5 main out comes: (1) willingness to participate, which is important because clinical research is predicated on enrollment;	Prominent among the many options discussed for managing conflicts of interest is that financial relationships that might pose a conflict of interest be disclosed to potential research participants. However, the effects of such disclosures are not well understood.	Rationale linked	Modified recruitment document	Access to full materials	Modified Information		Unclear	Informational - Electronic				Unclear	Single event							High
Final	Brierley	2012	Using short information leaflets as recruitment tools did not improve recruitment: a randomized controlled trial	Journal of Clinical Epidemiology 65 (2012) 147e154	UK	Large RCT of computerized cognitive behavioral therapy (cCBT) for depression in a primary care population: the Randomised Evaluation of the Effectiveness and Acceptability of Computerised Therapy (REEACT)	Psychiatry	Real	Phase III - behavioural					Gender									The primary research objective was to assess if the type of PIL (short or full) received as part of an invitation to participate increased the number of participants enrolled in the trial.	A shorter and more appealing PIL could be sent in the hope that by providing a more manageable volume of information initially, this will encourage more potential recruits to contact the researcher for screening and subsequently be recruited into the study.	Rationale linked	Modified recruitment document	Access to full materials	Modified Information		Member of clinical care team	Informational - Printed material - Letter				Non-clinical	Single event					The packs were placed in order of the random allocation list and then numbered sequentially by the researcher before being sent to the practice. By numbering the packs, the researcher had a record of which PIL type was in each pack, which enabled the researcher to monitor if packs were sent out in the correct randomized order.	A total of 149 packs were randomized but not sent out to patients. […] The PIL numbers were predominantly in sequential order, which suggests that the practices did send out the PILs as requested, and the PILs remaining were not as a result of practices withholding a particular type of recruitment pack. [These were not included in analysis]	Low
Final	Perrone	1995	Looking for consent in randomised clinical trials: A randomised trial with surrogate patients	Epid Prev 1995; 19: 282-290	Italy	hypothetical trial, nonspecific disease or treatment details, healthy individuals were asked to "simulate a disease" (i.e. behave as if they were candidates for therapeutic procedures)	Other	Hypothetical	Other					Sex	63.3	36.7							The main aims /objectives of the study were: Compare informed and randomised consent procedures in terms of percentage of refusal to consent to participate in a hypothetical randomised experimental study.	In a bid to reduce or eliminate some discrepancies that characterise the informed consent procedure, Zelen proposed (7) a method defined “randomised consent” or “pre- randomisation”.	Rationale linked	Modified recruitment document	Access to full materials	Design		Member of research team	Other			[study design]	Non-clinical	Single event							High
Final	Fleissig	2001	Results of an intervention study to improve communication about randomised clinical trials of cancer therapy	European Journal of Cancer 37 (2001) 322-331	UK	40 trials including different types of treatment (chemotherapy, radiotherapy, endocrine treatment and immunotherapy) or different screening regimens for cancer	Oncology	Real	Multiple trials/phases					Gender	27.9	72.1	27.7	72.3	28.1	71.9			This paper describes a study in which doctors were shown the information requirements and attitudes to trials questionnaires of half their patients prior to discussions about trial entry.	It was hoped that these stated preferences would help doctors to discuss specific concerns early on in the consultation.	Rationale linked	Additional recruitment documents	No/partial materials access	Recruiter/site intervention		Member of clinical care team	Informational - Printed material				Clinical	Single event	average consultation time for control = 14.7 min, intervention = 13.9	13.9					High
Final	Simes	1986	Randomised comparison of procedures for obtaining informed in clinical trials of for consent treatment cancer	British Medcal Journal, 293, 1065-1068	Australia	16 randomised clinical trials being undertaken at the oncology unit of the Royal Prince Alfred Hospital, Sydney	Oncology	Real	Multiple trials/phases		median = 55	median = 56		Unclear	28.07	71.93	37.9	62.1	17.9	82.1			We therefore undertook a prospective randomised study comparing two methods of obtainin consent for randomised clinical trials of treatment for cancer: (a) an individual approach, where the amount of information given to the patient was left to the discretion of each doctor and consent was verbal; and (b) a uniform policy of total disclosure of all information relevant to the clinical trial, both…	There is little objective information on the possible consequences for patients of different approaches to seeking consent.	No clear link	None	Access to full materials	Consent Modification		Member of clinical care team	Informational - Human interactional - Face to face				Clinical	Single event						The total disclosure interview did not always cover all areas verbally as required by the protocol, but all patients in this group received this information on the consent form. [...] While major differences between the consent procedures were due to the content of what patients were told, minor stylistic differences may also have occurred. Each doctor attempted to be just as approachable using e…	Some Concerns
Final	Fracasso	2013	Coaching Intervention As a Strategy for Minority Recruitment to Cancer Clinical Trials	Journal of Oncology Practice, 9(6); 294-299	USA	No specific parent trial - minority patients with advanced breast, coloretal, lung, or prostate carcinoma, both interventional and noninterventional	Oncology	Real	Other	53.9				Sex	25	75							The CI [coaching intervention] was to provide flexible, individualized, nondirective basic education and support for patients in order to create a context of trust that promoted clinical trial enrollment.	Other studies have shown that coaches have a positive effect on the patient’s knowledge, decision making, and satisfaction regarding treatment decisions.10,11 Accordingly, we proposed evaluating the impact on minority recruitment to cancer clinical trials of a lay coach who would interact with patients in a flexible, nondirective manner.	Rationale linked	Recruiter materials	No/partial materials access	Modified Information		Other	Informational - Human interactional - Face to face	Informational - Human interactional - At-a-distance			Both	3+ events			The coach provided flexible social support and education addressing (1) general issues in the patient’s life (to establish rapport and show interest in the patient), (2) progress or developments in the patient’s cancer care and treatment, (3) programs and activities at SCC and in the community that might address the patient’s questions and concerns, and (4) promotion of participation in clinical …				Some Concerns
Final	Myles	1999	Randomized Trial of Informed Consent and Recruitment for Clinical Trials in the Immediate Preoperative Period	Anesthesiology; 91:969–78	Australia	hypothetical anasthesia trial, imaginary experimental drug called Imaginon	Anasthesiology	Hypothetical	Phase II					Gender	54.45	45.55	57	43	57	43	49	51	We evaluated five alternative randomization schedules in patients in the immediate preoperative period to determine which method of randomization and consent provided the best recruitment rate.	[Intervention 2] Gore19 coined the term consumer principle to describe a valid method of how a patient or clinician can modify the chance that the patient will be allocated to a particular treatment group. This process allows a measure of self-determination when there are varying degrees of uncertainty regarding the best treatment. [... Intervention 1] Prerandomization is a process in which the p…	Rationale linked	Modified recruitment document	Access to full materials	Design		Member of clinical care team	Informational - Printed material				Clinical	Single event	We expect this will take you about 10 minutes. [from participant instructions in appendix, same for all groups]	10					Low
Final	Graham	2007	Effect of using different modes to administer the AUDIT-C on identification of hazardous drinking and acquiescence to trial participation among injured patients	Alcohol & Alcoholism Vol. 42, No. 5, pp. 423–429	USA	hypothetical randomized controlled trial of an intervention to prevent injuries through lifestyle changes	Injury prevention	Hypothetical	Phase III - behavioural					Sex	46.2	53.8	49.6	50.4	41.1	55.9	43.7	56.3	...Various methods of screening for hazardous drinking among injured patients seen in acute-care clinics...[...]A quasirandomized controlled trial to compare three different modes of questionnaire administration. Self-administered paper-and pencil,self-administered electronic, and face-to-face interview modes on willingness to take part in a future hypothetical lifestyle intervention trial.	Because data about the effect of mode of administration on responses are relatively limited, and the results are mixed, we aimed to examine the issue using different modes to screen for hazardous drinking among injured patients seen in urgent-care clinics.	Rationale linked	None	No/partial materials access	In-trial Changes		Member of research team	Informational - Human interactional - Face to face	Informational - Electronic			Clinical	Single event							High
Final	Paul	2014	A randomized controlled trial of the effectiveness of a pre-recruitment primer letter to increase participation in a study of colorectal screening and surveillance	BMC Medical Research Methodology 2014, 14:44	Australia	RCT aiming to improve surveillance among those with colorectal cancer and improve appropriate screening among their first degree relatives	Oncology	Real	Other														This study aimed to examine whether a primer letter compared to no primer letter, would improve research participation in CRC patients selected from a cancer registry.	The use of a primer letter is an appropriate, low-cost strategy and may be beneficial where there is no personal contact, such as recruitment via cancer registries.	Rationale linked	Additional recruitment documents	No/partial materials access	Modified Information		Other	Informational - Printed material - Letter				Non-clinical	Single event							Low
Final	Free	2011	Do messages of scarcity increase trial recruitment?	Contemporary Clinical Trials 32 (2011) 36–39	UK	Txt2stop is a RCT of a mobile-phone based smoking cessation program	Smoking cessation	Real	Phase III - behavioural	36													people who were eligible for the txt2stop trial but had not yet consented to join were randomized to receive either A) a reminder about the txt2stop trial plus a message that there were only 300 places left, or B) a reminder about the trial only.	Psychological and marketing research suggests additional possible avenues to increase recruitment. Commodity theory, for example, posits that people are more likely to desire unavailable things [6]. In the context of trial research, if people perceive that trial places are scarce, will they be more likely to join?	Rationale linked	SMS message(s)	No/partial materials access	Modified Information		Member of research team	Informational - Electronic - Call			Informational - Electronic - Call -Messaging	Virtual	Single event							Low
Final	Hemminki	2004	Blinding decreased recruitment in a prevention trial of postmenopausal hormone therapy	Journal of Clinical Epidemiology 57 (2004) 1237–1243	Other	the Estonian Postmenopausal Hormone Therapy Trial, a randomized trial concerning the health, social, and health-services effects of PHT. A primary prevention trial.	Gynecology	Real	Phase III					Not specified - likely sex	0	100	0	100	0	100			To compare the effect of blind design (active drug and placebo) and nonblind design (active drug and no treatment) on recruitment. […] ...to study the effect on numbers recruited and the process of recruitment when using blinding (the blind group) as compared to the situation when both the caregiver and the woman will know in which arm the woman is (the nonblind group). Our hypothesis was that mo…	We have found no previous empirical research on the influence of blinding specifically on recruitment […] Blinding, especially if it includes use of placebo, may negatively influence the process and feasibility of trials. The effects on feasibility may be especially important in long-term preventive drug trials. In such trials, participants are usually healthy and may be more difficult to motivat…	Rationale linked	Modified recruitment document	No/partial materials access	Design		Member of clinical care team	Informational - Printed material - Letter				Non-clinical	Single event							Some Concerns
Final	Tehranisa	2014	Can Response-Adaptive Randomization Increase Participation in Acute Stroke Trials?	Stroke. 2014;45:2131-2133	USA	hypothetical acute stroke trial	Neurology	Hypothetical	Other	43				Sex									A response-adaptive randomization (RAR) trial design actively adjusts the ratio of participants assigned to each trial arm, favoring the better performing treatment by using outcome data from participants already in the trial. Compared with a standard clinical trial, an RAR study design has the potential to improve patient participation in acute stroke trials.	Response-adaptive randomization (RAR) is one way to address the tension between the medical and research aims. […] we hypothesized that a hypothetical acute stroke trial that included RAR would be more agreeable to participants than a trial using fixed 1:1 randomization, with all other aspects of the trial design presented exactly the same.	Rationale linked	DVD/video	No/partial materials access	Design		Unclear	Informational - Audio	Informational - Visual			Clinical	Single event							Some Concerns
Final	Hutchison	2007	A randomised controlled study of an audiovisual patient information intervention on informed consent and recruitment to cancer clinical trials	British Journal of Cancer (2007) 97, 705 – 711	UK	Clinical trials for breast, lung and colorectal cancer that involved randomisation against control/standard treatment, or best supportive care	Oncology	Real	Multiple trials/phases					Gender	23.1	76.9	23	77	23.3	76.7			The intervention consisted of an AVPI [audiovisual patient information] tool, which addressed both generic and cancer site-specific clinical trial information, with a particular focus on the concept of randomisation.	Methods such as video, CD-ROM and DVD offer an opportunity to provide generic information about randomised clinical trials to address common misconceptions and misinterpretations, along with cancer site-specific trial information, in an acceptable and effective manner, as a supplement to the written information routinely given to patients considering clinical trials. The limited work that has bee…	Rationale linked	DVD/video	No/partial materials access	Modified Information		Member of clinical care team	Informational - Electronic- Playable electronic storage				Clinical	Single event	The AVPI was developed by clinical and technical staff within the department via a multiprofessional team. Three different versions were made (lung, breast and colorectal cancer) with the same core content, which lasted 10 min in total. Patients were given the AVPI to watch at home: there were three different formats (video, CD-Rom, DVD) to allow for patient preference and availability of equipme…	10					Some Concerns
Final	Jacobsen	2012	Effects of a Brief Multimedia Psychoeducational Intervention on the Attitudes and Interest of Patients With Cancer Regarding Clinical Trial Participation:A Multicenter Randomized Controlled Trial	Clin Oncol 30:2516-2521	USA	cancer clinical trial (nonspecific)	Oncology	Hypothetical	Other	62.2	62.5	61.9		Sex	38.14	61.86	40.3	59.7	35.9	64.1			The present study sought to evaluate the previously stated hypothesis in a more comprehensive manner by examining effects of a new brief multimedia psychoeducational intervention in a large, heterogeneous sample of patients with cancer.	These findings are consistent with the theory of planned behavior, which stipulates that attitudes about a behavior are a key determinant of intentions to engage in that behavior. On the basis of this theory and prior research, it can be hypothesized that interventions that improve patients’ attitudes to ward clinical trials will have a positive impact on their intentions to participate.	Rationale linked	DVD/video	Access to full materials	Modified Information		Member of research team	Informational - Electronic- Playable electronic storage				Clinical	Single event	Immediately after random assignment, patients in the MP condition viewed a 10-minute DVD9; they were then given a copy to keep plus a 16-page booklet based on the DVD reinforcing key points.	10					Low
Final	Karunaratne	2010	Improving communication when seeking informed consent: a randomised controlled study of a computer-based method for providing information to prospective clinical trial participants	MJA 2010; 192: 388–392	Australia	a mock study entitled Right Heart Catheterisation to Monitor Heart Attack Complications in Diabetic Patients.	Cardiology	Hypothetical	Other	52	51	52.6		Sex	70	30	80	20	60	40			We therefore sought to assess the efficacy of a computer-based method of communicating information to prospective clinical trial participants, with the aim of improving participant understanding.	It is well recognised that there are significant deficiencies in the current process for obtaining informed consent for participation in clinical research.	N/A	Computer program/site	No/partial materials access	Modified Information		Unclear	Other			Informational - Electronic - Computer mode of delivery	Clinical	Single event	The average time taken to read the information for those who completed the computer-based task was 6 minutes longer than that for the group that completed the paper based task (mean [range], 19 [9–33] minutes v 13 [6–32] minutes; P < 0.001).	19					High
Final	Llewellyn-Thomas	1995a	Cancer Patients’ Decision Making and Trial-entry Preferences: The Effects of "Framing" Information about Short-term Toxicity and Long-term Survival	(Med Decis Making 1995;15:4-12)	Canada	hypothetical RCT of chemotherapy for patients with resectable adenocarcinoma of the colon	Oncology	Hypothetical	Other	60.2	58.3	61.7	60.5	Sex	66.7	33.3	73.3	26.7	60	40	66.7	33.3	Therefore, the primary purpose of this study was to use an experimental design to determine whether the framing of probabilistic information about the side effects and the survival rates expected from a particular treatment influenced patients’ reported preferences about participating in a clinical trial incorporating that treatment protocol.	Probabalistically equivalent information about an outcome can be "framed" either positively, in terms of the gains achieved, or negatively, in terms of the losses entailed; […] Extending this theoretical argument to health-related problems implies that the manner in which information about treatment outcomes is framed will influence patients' treatment choices.	Rationale linked	Modified recruitment document	No/partial materials access	Modified Information		Unclear	Informational - Printed material - Printed publication				Clinical	Single event	Interviews required approximately 10 minutes.	10					Some Concerns
Final	Chen	2011a	Investigating strategies to improve attendance at screening visits in a randomized trial	Trials 2011, 12(Suppl 1):A111	UK	unclear; randomized clinical trial	Other	Real	Other														Potentially eligible patients identified from hospital records were randomized to receive either an invitation letter enclosing the PIL (a 12-page A5 MREC approved booklet giving detailed information about the trial) or just a one page summary.	In order to understand whether the contents and/or style of invitation would explain the declining trend, 2 separate randomized comparisons were undertaken during the recruitment for the ongoing study.	No clear link	Additional recruitment documents	No/partial materials access	Modified Information		Unclear	Informational - Printed material - Printed publication				Virtual	Single event							Low
Final	Chen	2011b	Investigating strategies to improve attendance at screening visits in a randomized trial	Trials 2011, 12(Suppl 1):A111	UK	unclear; randomized clinical trial	Other	Real	Other														A second comparison was made between a PIL modified after Focus Group discussions and the original PIL. Modifications included more colours, pictures and simplified language.	In order to understand whether the contents and/or style of invitation would explain the declining trend, 2 separate randomized comparisons were undertaken during the recruitment for the ongoing study.	No clear link	Modified recruitment document	No/partial materials access	Modified Information		Unclear	Informational - Printed material - Printed publication				Virtual	Single event							Low
Final	Dear	2012	Impact of a cancer clinical trials web site on discussions about trial participation: a cluster randomized trial	Annals of Oncology 23: 1912–1918, 2012	Australia	various oncology trials	Oncology	Real	Multiple trials/phases	59.46	59	60		Unclear	43.97	56.03	42	58	46	54			We evaluated the ACT web site, which is a custom designed, consumer friendly web site that directly interfaces two trial registries, ANZCTR and CT.gov [14] […] evaluating the impact of access to a consumer friendly cancer clinical trials web site on discussions about trial participation, accrual rates, patient knowledge about clinical trials, decision making about joining a trial and consultation…	Increasingly, patients are seeking information online [3, 9,10], and their health care decisions can be affected by information on the internet [11, 12]. [...] A discussion about internet use may be an opportunity for oncologists to improve patient knowledge of and participation in cancer clinical trials [12,15–17].	No clear link	Computer program/site	Access to full materials	Modified Information		Member of clinical care team	Informational - Electronic - Website	Informational - Electronic - Email			Virtual	Single event							High
Final	Fureman	1997	Evaluation of a video-supplement to informed consent: injection drug users and preventive HIV vaccine efficacy trials	AIDS Education and Prevention, 9(4), 330-341	USA	hypothetical HIV vaccine trial	Infectious disease	Hypothetical	Other	43	43	43		Gender	80.05	19.95	79	21	81	19			In response to requests from CAB members, we developed a videotape about the HIV vaccine project that was designed to increase information, trust, and willingness to participate in future vaccine trials.	The present paper grew out of attempts to develop methods of information presentation that IDU subjects can understand and retain.	Rationale linked	DVD/video	Access to full materials	Modified Information		Member of research team	Informational - Electronic- Playable electronic storage				Unclear	Single event	26 min long video	26					Some Concerns
Final	Tilley	2012	A randomized recruitment intervention trial in Parkinson's disease to increase participant diversity: early stopping for lack of efficacy	Clin Trials. 2012 April ; 9(2): 188–197	USA	The National Institute of Neurologic Disorders and Stroke (NINDS) Exploratory Trials in Parkinson's Disease Long-Term Study 1 (NET-PD LS-1). LS-1 is a 5-year placebo-controlled Phase III randomized trial of creatine as a treatment to slow PD progression.	Neurology	Real	Phase III														we conducted an Ancillary Trial of a recruitment intervention to increase diversity in the patients enrolled in LS-1. We hypothesized that increasing community physicians’ referrals to LS-1 would be critical to increasing recruitment of racially and ethnically diverse participants.	Lack of racial and ethnic diversity in clinical trials impedes the safe development of new therapies given the potential for racial/ethnicity related variations in treatment response [1,2].	Rationale linked	Recruiter materials	No/partial materials access	Recruiter/site intervention		Member of research team	Informational - Human interactional - At-a-distance	Informational - Printed material	Informational - Electronic - Website		Clinical	3+ events					Recruitment activity logs were collected through a secure web-based interface every 2 months.	Site recruitment activity logs showed more contacts with local physicians’ offices and more CME presentations in the intervention sites (Table 4), suggesting that sites attempted to implement the intervention.	Low
Final	Llewellyn-Thomas	1995b	Presenting clinical trial information: a comparison of methods	Patient Education and Counseling 25 (1995) 97-107	Canada	hypotheticalclinical trial for follow up of surgery for large bowel cancer (medication vs check-ups)	Oncology	Hypothetical	Other	53.13	56.3	49.96		Sex	36	64	34	66	38	62			We were interested in comparing, in the on cological context, a standardized format (tape recorded material) with an individualized format (interactive computerized material), in terms of in formation understanding, satisfaction with the teaching method, the trial entry decision,	However, empirical investigations indicate that often there is incomplete or erroneous understanding on the part of the subject [3-91. This, in turn, has led to arguments for the development and testing of innovative approaches that could be used to supplement the teaching provided by the clinician-scientist [lo- 131 [...] to date, the comparative effects of personal computer programs in providin…	No clear link	Computer program/site	No/partial materials access	Modified Information		Member of research team	Other			Informational - Electronic - Computer	Clinical	Single event							Some Concerns
Final	Ethier	2017	eSource for clinical trials: Implementation and evaluation of a standards based approach in a real world trial	International Journal of Medical Informatics 106 (2017) 17–24	International	RCT: EudraCT trial [The effect of on demand versus continuous use of proton pump inhibitors on reflux symptoms, quality of life and self-rated health in patients with gastro-oesophageal reflux disease; from trial registration]	Gastroenterology	Real	Phase IV														The European FP7 TRANSFoRm project aimed at developing an infrastructure for a Learning Health System in European Primary Care (www.transformproject.eu) [15], a major workstream of which was directed at developing eSource connectivity for randomised controlled trials (RCT). [...] aim of the evaluation study was to compare the TRANSFoRm tools to standard methods for opportunistic clinical trial re…	It has been proposed that embedding research into routine EHR systems, could automate a substantial part of the trial’s screening process [11]. Eligibility criteria can be partially tested against EHR patient data and electronic case report forms (eCRFs) can be pre-filled with data present in the EHR, in order to minimise unnecessary manual entry.	N/A	Electronic data management	No/partial materials access	Design		Member of clinical care team	Environmental change				Clinical	Single event							Low
Final	Maxwell	2017	Promoting Recruitment using Information Management Efficiently (PRIME): a stepped wedge, cluster randomised trial of a complex recruitment intervention embedded within the REstart or Stop Antithrombotics Randomised Trial	Trials (2017) 18:623	UK	The REstart or STop Antithrombotics Randomised Trial (RESTART, ISRCTN71907627, www.RESTARTtrial.org) is an on-going RCT comparing policies of restarting versus avoiding antiplatelet drugs for secondary prevention after stroke due to intracerebral haemorrhage (ICH),	Neurology	Real	Phase III														The aim of the Promoting Recruitment using Information Management Efficiently (PRIME) trial was to investigate whether the rate of randomisation of patients to RESTART could be increased by means of a complex recruitment intervention applied to sites through which investigators in secondary care, with the support of a recruitment co ordinator, used electronic patient records held by national stro…	RESTART has been behind its recruitment targets despite implementing as many as possible of the strategies that have been shown to maximise recruitment [3, 5–7] including minimising the number of eligibility criteria and maximising the time window for recruiting patients after ICH onset.	No clear link	Electronic data management	No/partial materials access	Recruiter/site intervention		Member of research team	Informational - Human interactional - At-a-distance	Environmental change			Clinical	Single event					Since a detailed protocol was used to ensure fidelity to the intervention; [taken from discussion section]	For 10 sites (14%), the sound quality for the teleconference was quite poor and for two sites (3%) it was very poor.[…] For nine sites (12%) the principal investigator was absent from the review, and for three recruitment reviews (4%) the research co-ordinator was ill which may have affected delivery. For the 48 remaining sites (67%), we delivered the recruitment review with no issues.	Low
Final	Frew	2015	Delivering a “Dose of Hope”: A Faith-Based Program to Increase Older African Americans’ Participation in Clinical Trials	JMIR Res Protoc 2015, vol. 4, iss. 2, e64	USA	an array of chronic and infectious disease-related clinical trials	Non-specific	Real	Multiple trials/phases					Gender	21.7	78.3							We therefore tested the feasibility of a community-developed faith-based intervention to increase ethnic diversity in clinical research. A “Dose of Hope” engages one of the most powerful forces for community and personal behavioral change in the South, African American communities of faith.	"A “Dose of Hope” engages one of the most powerful forces for community and personal behavioral change in the South, African American communities of faith. The church is a trusted institution in African American communities and has partnered with other organizations to address a variety of health disparity concerns [25-27]."	Rationale linked	Additional recruitment documents	No/partial materials access	Modified Information		Other	Informational - Human interactional - Face to face	Informational - Printed material - Printed publication			Non-clinical	3+ events	To operationalize this faith-based intervention, we assigned three churches to host the “Dose of Hope” intervention, which included an initial half-day program for congregation members at baseline, followed by two subsequent two-hour small group sessions at three and six months for follow-up.	480					Some Concerns
Final	Meropol	2016	Randomized Trial of a Web-Based Intervention to Address Barriers to Clinical Trials	J Clin Oncol 34:469-478.	USA	clinical trial (oncology), nonspecific	Oncology	Real	Other	57.9	58.23	57.57		Sex	41.54	58.46	41.55	58.45	41.53	58.47			We developed Preparatory Education About Clinical Trials (PRE-ACT), a Web-based, tailored, interactive computer program, in an effort to optimize patient decision making about clinical trials by improving preparation for their consideration as a treatment option. The PRE ACT program has three main components: an assessment of clinical trials barriers, values assessment with clarification back to …	The proceedings summary suggested that patient decision aids should be explored to improve decision making about clinical trials and that tailored interventions should be pursued. Research involving decision aids has shown that both videos and written text are effective means of conveying information and increasing knowledge,26-28 with video messages more effective in eliciting behavior change co…	Rationale linked	Computer program/site	Access to full materials	Modified Information		Member of research team	Informational - Electronic - Website				Virtual	Single event	PRE-ACT was designed to provide approximately 10 minutes of video content from a library of 28 potential videos lasting less than 2 minutes each. All videos were scripted and were produced with professional .31 actors Scripts provided factual content and sought to empower patients	10	Participants were then assigned videos on the basis of their highest knowledge or attitudinal barrier scores. If more than seven videos were identified for a patient, he/she was asked to choose five to seven topics of interest.			During analysis, a minor programming error was identified that led to incorrect delivery of 4.1% of the videos, and omission of 5.3% of video assignments.	High
Final	Bickmore	2016	Improving Access to Online Health Information With Conversational Agents: A Randomized Controlled Experiment	J Med Internet Res 2016, vol. 18, iss. 1, e1	USA	cancer-related clinical trials, multiple	Oncology	Hypothetical	Multiple trials/phases	59.2	59.7	58.6		Sex	46	54	35	65	58	42			In this paper, we describe the design of a Web-based clinical trial search engine that we designed to mitigate barriers associated with low health literacy. The search task is framed as a conversation with an animated character to make it as familiar and approachable as possible, and a number of additional features and simplifications were made to help users with low health literacy navigate the …	Although Web-based clinical trial search engines hold the promise of providing universal access to information, conventional search systems may further promote disparities in clinical trial recruitment by catering primarily to populations of well-educated individuals with high levels of health and computer literacy. [...] The overall aim of this work is to develop a Web-based search interface tha…	N/A	Computer program/site	No/partial materials access	Modified Information		Unclear	Informational - Electronic - Website				Non-clinical	Single event	As with task 1, searching with the agent tended to take longer compared to the conventional interface (mean 8.2, SD 5.3 minutes vs mean 6.4, SD 4.3 minutes), but this did not meet statistical significance (U=507, P=.06). [More info in Table 3 also]	8.2	The overall search experience is framed as an extended conversation, in which the user is first interviewed about their requirements and preferences and then shown candidate trials with the agent providing as much scaffolding—through tutorials, explanations, and suggestions—along the way as possible.			A few participants could not complete some of the tasks (17%, 14/89) due to technical or other problems.	Some Concerns
Final	Annett	2017	A Randomized Study of a Method for Optimizing Adolescent Assent to Biomedical Research	AJOB Empir Bioeth. 2017 ; 8(3): 189–197.	USA	Pretreatment with Albuterol vs. Montelukast in Exercise-Induced Bronchospasm in Children (the effectiveness of two medications for the treatment of exercise induced asthma in adolescents)	Pediatrics	Hypothetical	Other	14.16				Sex	52	48	55.88	44.12	46.67	53.33			We conceptualized the separation of adolescents and parents as an autonomy-enhanced assent/consent procedure. Our main hypothesis was that separating adolescents from their parents would improve the quality of adolescent assent by increasing their knowledge and appreciation of the clinical trial and willingness to participate.	The challenge is to define an assent process that can be adapted for general use in pediatric biomedical research and that takes into account how social context affects autonomy, particularly with adolescents with varied competencies (Gibson et al. 2011, Kumpunen et al. 2011, Masty and Fisher 2008). [...] In separating parents and adolescents, parental influence on adolescent independent decision…	Rationale linked	None	N/A no relevant materials	Consent Modification		Member of research team	Informational - Human interactional - Face to face				Unclear	Single event							High
Final	Brown	2015	Outreach to diversify clinical trial participation: A randomized recruitment study	Clinical Trials, 2015, Vol. 12(3) 205–211	USA	A Pregnancy and Postpartum Lifestyle Evaluation Study’’ (APPLES). APPLES examines the efficacy of a lifestyle intervention adapted from the Diabetes Prevention Program21 for women with pregnancies complicated by GDM or impaired glucose tolerance.	Endocrinology	Real	Phase III - behavioural					Not specified - likely sex	0	100	0	100	0	100			We tested the hypothesis that clinical trial recruitment letters with diabetes health risk information individually targeted to recipients’ race/ethnicity could improve two metrics of participation: willingness to be screened and enrollment into the trial.	Inclusion of expanding racial/ethnic minority populations is essential to produce generalizable results from randomized clinical trials and eliminate health disparities. […] Targeting, or developing messages for specific audiences based on group-level characteristics,10 is used widely in health research and consumer marketing.11–15	Rationale linked	Modified recruitment document	No/partial materials access	Modified Information		Member of research team	Informational - Printed material - Letter				Non-clinical	Single event			Targeted letters contained two additional sentences describing diabetes health disparities and risk information specific to recipients’ race/ethnicity per individual level EHR data (i.e. African American, Asian/Pacific Islander, Latina, or White; Table 1).				Some Concerns
Final	Bobb	2016	Telemedicine Provides Noninferior Research Informed Consent for Remote Study Enrollment: A Randomized Controlled Trial	ACADEMIC EMERGENCY MEDICINE 2016;23:759–765	USA	clinical trial to test the effectiveness of oral chlorhexidine gluconate (CHG) 0.12% in preventing hospital-acquired pneumonia in ED patients likely to be admitted to the hospital	Pulmonology	Real	Phase II	55				Unclear	49	51							We conducted a prospective, open-label randomized controlled trial to test participant comprehension of telemedicine-enabled informed consent compared with standard F2F consent.	Telemedicine-enabled patient enrollment could allow for easier study recruitment, a broader research participant base, and the ability to study prehospital or early emergency department (ED) care outside of tertiary centers.	No clear link	Computer program/site	No/partial materials access	Consent Modification		Member of research team	Other			Informational - Electronic - Call - Video call	Clinical	Single event							Some Concerns
Final	Parker	2018	The effect of optimised patient information materials on recruitment in a lung cancer screening trial: an embedded randomised recruitment trial	Trials (2018) 19:503	UK	ECLS [EarlyCDT Lung Cancer Scotland (ECLS) stud] aimed to assess the effectiveness of a new test (EarlyCDT-Lung test) in reducing the incidence of late-stage lung cancer at diagnosis compared with standard clinical practice [21].	Oncology	Real	Other														This article reports the fourth MRC START SWAT developing and evaluating optimised patient information materials (with improved readability and ease of comprehension) in a host trial evaluating a new test for screening lung cancer: the EarlyCDT Lung Cancer Scotland (ECLS) study.	One way of improving the quality of the PIS is performance-based user testing. This is an iterative process that involves obtaining feedback from the target population for the PIS, expertise in writing for patients and graphic design, and revising the material, which together are aimed at producing an optimised version of participant information materials.	Rationale linked	Modified recruitment document	Access to full materials	Modified Information		Member of research team	Informational - Printed material - Printed publication				Non-clinical	Single event							Low
Final	Arundel	2017	A randomized, embedded trial of pre-notification of trial participation did not increase recruitment rates to a falls prevention trial	Journal of Evaluation in Clinical Practice 23 (2017) 73–78	UK	REFORM: observational cohort trial [12] whereby participants are subsequently randomized, evaluating the clinical and cost-effectiveness of a multifaceted podiatry intervention to prevent falls in patients aged 65 years and over.	Injury prevention	Real	Other														A pre-notification leaflet detailing the importance of research participation may therefore help to improve understanding of and recruitment to RCTs	Pre-notification has, however, indicated a statistically significant effect in the context of increasing questionnaire response rates [odds ratio 1.45, 95% confidence interval (CI) 1.29–1.68] [8]. It may therefore be appropriate to further investigate such interventions in a recruitment setting to see if similar results can be achieved in this context.	Rationale linked	Additional recruitment documents	No/partial materials access	Modified Information		Member of clinical care team	Informational - Printed material - Printed publication				Non-clinical	Single event						Seven participants were recorded as having crossed over from intervention to control due to errors in implementing the study allocations. There were no reported crossovers from control to intervention.	Some Concerns
Final	Crane	2016	Recruitment of young adults for weight gain prevention: randomized comparison of direct mail strategies	Trials (2016) 17:282	USA	Briefly, SNAP (Study of Novel Approaches to Weight Gain Prevention) is a multicenter, NIH funded randomized trial comparing the effect of two approaches to weight gain prevention among normal and m2) overweight (body mass index (BMI), 21.0–30.0 kg/ young adults (18–35 years).	Bariatrics	Real	Phase III - behavioural					Sex									In Study 2, we compared generic messages focused on weight gain prevention to messages that targeted men using a randomized experimental design.	In addition to men’s low interest in weight control, the low percentage of men in the programs may be due to the perception that these programs are designed specifically for women [19]..[...] Using targeted language and images is one well researched approach to improve the reach of health communications within specific subpopulations [20].	Rationale linked	Modified recruitment document	Access to full materials	Modified Information		Member of research team	Informational - Printed material - Letter				Non-clinical	Single event							Some Concerns
Final	Parker	2017	A Randomized Controlled Trial of an Additional Funding Intervention to Improve Clinical Trial Enrollment	J Natl Compr Canc Netw 2017;15(9):1104–1110	Australia	multiple interventional cancer treatment trials of chemotherapy, radiotherapy, or surgical oncology modalities	Oncology	Real	Multiple trials/phases														We hypothesized that additional funding to clinical trial sites might increase trial enrollment and therefore undertook an RCT, the Additional Funding Intervention Trial (AFIT), to test this hypothesis.	only a small percentage of adults with cancer participate in clinical trials […] When reviewing historical CTMS data, we observed a positive association between allocated CTMS funding and trial enrollment.	No clear link	None	N/A no relevant materials	Recruiter/site intervention		Unclear	Other			[Additional resources (funding)]	Clinical	Unclear							Some Concerns
Final	Felicitas-Perkins	2017	A Pilot Study to Determine the Effect of an Educational DVD in Philippine Languages on Cancer Clinical Trial Participation among Filipinos in Hawai‘i	HAWAI‘I JOURNAL OF MEDICINE & PUBLIC HEALTH, JULY 2017, VOL 76, NO 7	USA	unclear, various oncology clinical trials	Oncology	Real	Multiple trials/phases	59.37	60.41	58.5		Gender	35	65	29	71	40	60			In order to address the negative impact limited English proficiency may have on the treatment and care of Filipino cancer patients, an educational DVD in two Philippine languages, Ilo kano and Tagalog, was developed discussing common cancers, stories of survival, general cancer knowledge, and treatment options.13 As an extension of that endeavor, a second educational DVD about cancer clinical tri…	Limited English proficiency may further contribute to the disparities seen in cancer clinical trial participation among Filipinos and has been shown to negatively impact cancer screening,7 health care access,8 and quality of care.9,10	Rationale linked	DVD/video	No/partial materials access	Modified Information		Member of clinical care team	Informational - Electronic- Playable electronic storage				Clinical	Single event							Some Concerns
Final	Witham	2018	Effect of two different participant information sheets on recruitment to a falls trial: An embedded randomised recruitment trial	Clinical Trials; 2018, Vol. 15(6) 551–556	UK	A multi centre Pilot RCT of vitamin K versus placebo to improve postural sway in older people at risk of falls (the K-SWAY trial)	Injury prevention	Real	Other														No studies to date have attempted to test whether using a participant information sheet that minimises reference to falls and the consequences of falls enhances recruitment to a falls intervention trial when compared to a standard information sheet.	Previous work has highlighted that patients do not like the idea of attending ‘falls clinics’; a focus on maintaining health, activity, and wellbeing encourages much better engagement with clinical services. 8–10 It follows that similar concerns around language may be pertinent for recruitment to trials of interventions to reduce falls.	Rationale linked	Modified recruitment document	No/partial materials access	Modified Information		Member of research team	Informational - Printed material - Printed publication				Non-clinical	Single event							Low
Final	Veerus	2016	Effect of characteristics of women on attendance in blind and non-blind randomised trials: analysis of recruitment data from the EPHT Trial	BMJ Open 2016;6:e011099.	Other	The Estonian Postmenopausal Hormone Therapy (EPHT) Trial was a primary prevention trial of postmenopausal hormone therapy (HT) to assess the effect of HT on the use of health services and on the health of the women.	Gynecology	Real	Other					Not specified - likely sex	0	100	0	100	0	100			Therefore, randomisation was carried out in a 2.2 design, which enabled us to evaluate the effect of blinding itself. Women were randomised into blind and non-blind subtrials, which were disclosed before the ultimate confirmation of willingness and signing of the informed consent.	We have previously shown6 in a preventive postmenopausal HT trial that the final attendance was about 30% larger in the non-blind arm subtrial than in the blind subtrial. In a previous article,7 we found that both during the trial period and follow-up, more cases of coronary heart disease, cancer, cerebrovascular disease, bone fractures and total deaths were observed in the controls of the non-bl…	No clear link	Modified recruitment document	No/partial materials access	Design		Member of research team	Informational - Printed material - Printed publication				Both	Single event							Low
Final	Hughes-Morley	2016	The impact of advertising patient and public involvement on trial recruitment: embedded cluster randomised recruitment trial	Trials (2016) 17:586	UK	the ‘Enhancing the Quality of User Involved care Planning in mental health services’ (‘EQUIP’) trial, which was recruiting people with a diagnosis of severe mental illness to evaluate the cost effectiveness of a training intervention for mental health professionals in enhancing user involvement in care planning	Psychiatry	Real	Phase III - behavioural														Our objectives were to work with PPIR [Patient and public involvement in research] stakeholders to develop an intervention directly advertising PPIR in the design and conduct of a host trial, […] and to evaluate its effectiveness on recruitment by undertaking a randomised controlled trial, embedded in the EQUIP host trial.	PPIR [patient and public involvement in research] may have a role in reducing patient perception of risk in trials and, as a consequence, may increase trial enrolment. Patients may perceive trials with PPIR to be improved methodologically or ethically, or to be more relevant and, therefore, more likely to influence practice in ways that are important to them and other patients [25, 26, 48].	Rationale linked	Additional recruitment documents	Access to full materials	Modified Information		Member of research team	Informational - Printed material - Printed publication				Non-clinical	Single event							Low
Final	Paris	2015	Improved informed consent documents for biomedical research do not increase patients’ understanding but reduce enrolment: a study in real settings	Br J Clin Pharmacol, 80:5; 1010–1020	France	multiple biomedical theraputic clinical trials (phase IIb, III or IV)	Multiple	Real	Multiple trials/phases	46.75	46.8	46.7		Gender	49.79	50.21	59.4	40.6	40.6	59.4			our objective was to evaluate the effect of an improved ICD in a large multicentre study performed in real conditions encompassing a large number of different clinical trials. Patients’ understanding was the primary endpoint and enrolment rate a secondary end point. […] The LISYCOM study	while patients participating in clinical trials perceive the amount of information as sufficient, their degree of understanding remains unsatisfactory [1]. [...] In 2013, a new systematic review was performed and suggested that enhanced consent forms and extended discussions were the most effective methods to improve participant understanding [14].	N/A	Modified recruitment document	No/partial materials access	Consent Modification		Member of research team	Informational - Printed material - Printed publication				Clinical	Single event							Low
Final	Bracken	2019	Telephone call reminders did not increase screening uptake more than SMS reminders: a recruitment study within a trial	Journal of Clinical Epidemiology 112 (2019) 45e52	Australia	Testosterone for Diabetes Mellitus (T4DM) trial is a Phase III, multicenter, double-blind, placebo controlled trial of testosterone for the prevention of diabetes or reversal of newly diagnosed diabetes (trial registration ACTRN12612000287831).	Endocrinology	Real	Phase III	58.3		58.5	58.1	Not specified - likely sex	100	0			100	0	100	0	This study within a trial (SWAT) aimed to compare, in randomized fashion, the efficacy and cost-effectiveness of phone call and SMS reminders in improving attendance for screening assessments for a large multicenter diabetes prevention RCT (registered as SWAT 88 on the SWAT repository).	However, to our knowledge, no randomized evaluation has been published comparing SMS and phone reminders to improve recruitment to RCTs [16]. Unlike an SMS, a phone call reminder provides the opportunity to build rapport and to clarify specific uncertainties, arguably more important for participants interested in joining a disease prevention RCT than for patients due to attend a prebooked clinic …	Rationale linked	SMS message(s)	No/partial materials access	In-trial Changes		Member of research team	Other			Informational - Electronic - Call - Audio; Informational - Electronic - Call - Messaging	Virtual	Single event						We reported higher reminder delivery in the SMS group (88% delivered) compared with the phone group (67% delivered, 78% if voicemail messages are also included). However, this apparent difference in intervention delivery fidelity is likely to be an artifact of how delivery was measured in each group.	Low
Final	Garvelink	2015	In for a penny, in for a pound: the effect of pre-engaging healthcare organizations on their subsequent participation in trials	BMC Res Notes (2015) 8:751	Canada	a multicenter cluster randomized controlled trial (RCT) aiming to implement an interprofessional approach to shared decision making (IP-SDM) in homecare teams regarding decisions about location of care among the frail elderly [9].	Geriatrics	Real	Phase III - behavioural														In the context of developing a research proposal for this trial, we evaluated the effect of pre-engaging directors at eligible organizations providing homecare services on the subsequent participation (engagement) of their homecare teams in our funded research project.	During the development of research proposals, pre-engagement with healthcare providers (one of three key elements of integrative knowledge translation [7]) is also thought to positively influence their own subsequent participation (active involvement) and retention in the study, as reciprocal relationships have already been initiated [8].	Rationale linked	Recruiter materials	No/partial materials access	Recruiter/site intervention		Member of research team	Informational - Human interactional - At-a-distance				Clinical	Single event							High
Final	Brubaker	2019	Recruitment and retention: A randomized controlled trial of video-enhanced versus standard consent processes within the E-OPTIMAL study	Clinical Trials 2019, Vol. 16(5) 481–489	USA	The Operations and Pelvic Muscle Training in the Management of Apical Support Loss (OPTIMAL) study was a multicenter randomized trial comparing two transvaginal approaches to prolapse repair, sacrospinous ligament fixation, and uterosacral ligament vaginal vault suspension.[...] The extended Operations and Pelvic Muscle Training in the Management of Apical Support Loss (E-OPTIMAL) study was desig…	Gynecology	Real	Other	57.4	57.3	57.5		Not specified - likely sex	0	100	0	100	0	100			The objective of this embedded study was to determine if a standardized video recruitment tool improves patient enrollment and retention in a long-term study of women undergoing vaginal reconstructive surgery.	One potential strategy to improve patient recruitment and retention is to enhance the informed consent process with an audio-visual presentation that provides information about the disease and includes details of trial participation. Audio-visual presentation methods may improve the quality of information communicated, reduce investigator bias,6 enhance understanding of complex concepts, and faci…	Rationale linked	DVD/video	No/partial materials access	Modified Information		Member of research team	Informational - Audio	Informational - Visual			Clinical	Single event							Some Concerns
Final	Kim	2016	Online discussion effects on intention to participate in genetic research: A longitudinal experimental study	Psychology & Health, 2016, Vol. 31, No. 9, 1025–1046, http://dx.doi.org/10.1080/08870446.2016.1165221	USA	genetics research study	Other	Hypothetical	Unclear					Gender	45.49	54.51	46.5	53.5	43.1	56.9			The main objective of this study is, therefore, to examine key factors affecting the American public’s intention to participate in genetic research and, more specifically, the role of online discussion in encouraging or mitigating these intentions.	the European Commission (2004) identified engaging in public dialogue about genetic research as one of the top recommendations to health care professionals and research scientists. […] Participating in open dialogue about controversial issues requires people to make their own views known and to expose themselves to the views of others (Price & Cappella, 2002). Such participation could lead to cha…	Rationale linked	Computer program/site	No/partial materials access	Modified Information		Member of research team	Informational - Human interactional - At-a-distance				Virtual	3+ events	The average discussion time was about 55 minutes, and the research team closely monitored each discussion to ensure comparability in scripts and issues across subgroups. See Figure 2 for the sample discussion transcript.	55					Some Concerns
Final	Skinner	2019	The Impact of an Educational Video on Clinical Trial Enrollment and Knowledge in Ethnic Minorities: A Randomized Control Trial.	Front. Public Health 7:104. doi: 10.3389/fpubh.2019.00104	USA	Vanderbilt-Ingram Cancer Center affiliated clinical trial study	Oncology	Real	Multiple trials/phases	64.1	62.1	65.8		Gender	57.8	42.2	62.5	37.5	53.1	46.9			We undertook a study to (a) describe the utility of a clinical trial educational video in a diverse oncology patient population, and (b) examine the preliminary effect of an office based clinical trial education video intervention on clinical trial knowledge, perceived barriers, and clinical trial enrollment.	Video-based education may be especially effective in increasing knowledge about research (12), improving attitudes toward research (13), and increasing enrollment in research studies (1) among hard-to-reach populations. Clinical research education provided through multimedia may also be favored among those with limited health and scientific literacy (14, 15).	Rationale linked	DVD/video	No/partial materials access	Modified Information		Unclear	Informational - Electronic- Playable electronic storage				Clinical	Single event	After completing the pre-survey, participants in the videoviewing group watched the 10-min clinical trial education video	10					High
Final	Casey	2017	The impact of help-self and help-others appeals upon participation in clinical research trials	ProQuest Dissertations Publishing (10264575)	USA	a screening/detection trial for melanoma	Oncology	Hypothetical	Other	44				Gender	50	50							The specific objectives of this study are to: (1) determine if either a help self or help others advertising appeal is related to attitude and intention to participate in a clinical research trial	Specific insight as to what promotional techniques and vehicles would effectively encourage participation continued to be lacking. To reach the audience of potential participants requires an understanding of motivations and attitudes. Ellis (2000) performed a brief literature review of these topics and concluded that altruistic and self-interest factors were most often stated as reasons for parti…	Rationale linked	Modified recruitment document	Access to full materials	Modified Information		Other	Informational - Printed material - Printed publication				Virtual	Single event							High
Final	Bishop	2019	Informing Adults With Back Pain About Placebo Effects: Randomized Controlled Evaluation of a New Website With Potential to Improve Informed Consent in Clinical Research	J Med Internet Res 2019 | vol. 21 | iss. 1 | e9955	UK	placebo treatment for back pain	Other	Hypothetical	Other	47.88	48.8	46.88		Gender	43.7	56.3	44	56	43.5	56.5			A Web-based experiment was conducted to compare a newly developed, scientifically accurate, and engaging website about placebos—The Power of Placebos (PoP) [28]—with a control website based on existing patient information about placebos. […] The hypotheses were that PoP would increase knowledge about placebos, enable more patients to make an informed choice about having placebos, and encourage pe…	Patients in a trial who receive the placebo may thus experience placebo and/or nocebo effects but are unlikely to have been informed about them in advance. Arguably, it should be standard practice to inform patients in placebo-controlled trials about the placebo and its possible benefits and adverse effects [8]. [...] Web-based resources could usefully augment or improve existing paper-based info…	Rationale linked	Computer program/site	No/partial materials access	Modified Information		Member of clinical care team	Informational - Electronic - Website	Informational - Audio	Informational - Visual		Virtual	Single event							Low
Final	Perry	2019	Patient preferences for using mobile technologies in clinical trials	Contemporary Clinical Trials Communications 15 (2019) 100399	USA	hypothetical trial using mobile technology or traditional trial for Parkinsons disease, heart disease, diabetes, or arthritis	Multiple	Hypothetical	Multiple trials/phases	median = 61				Gender	37.8	62.2							The Clinical Trials Transformation Initiative (CTTI) conducted a survey to document and describe patient preferences on the use of mobile technologies in clinical research as part of a larger program focused on mobile clinical trials [20]. [...] Survey respondents then viewed embedded videos that described hypothetical traditional and mobile clinical trial scenarios tailored to the patients’ self…	Clinical researchers have also begun using mobile technologies to objectively capture and measure clinical bio markers and performance outcomes as primary and secondary study endpoints [8]. [...]With the growing movement for patient-centered design of clinical trials [13 19], understanding the mobile clinical trial preferences of patients can provide evidence for best practices in the design and …	Rationale linked	Miscellaneous	No/partial materials access	Design		None	Informational - Electronic - Website				Virtual	Single event			Survey respondents then viewed embedded videos that described hypothetical traditional and mobile clinical trial scenarios tailored to the patients’ self-reported health condition.				Some Concerns
Final	Peng	2019	Ready to Make A Decision: A Model of Informational Aids to Improve Informed Participation in Clinical Trial Research	Journal of Health Communication, 24: 865–877, 2019	USA	non-specific cancer clinical trial	Oncology	Hypothetical	Other	60				Sex	27	73							The purpose of the present study was to examine the efficacy of an informational aid (IA) that was developed to help patients and their families understand basic concepts about clinical trial participation.	The barriers preventing effective communication in cancer clinical trials often cause uncertainty in the decision-making process (Miller et al., 2013). Shared decision making, in which patients’ personal needs and concerns are integrated and discussed, may be effective in improving informed consent (Flory & Emanuel, 2004). [...] To this end, informational aid tools can effectively help patients u…	Rationale linked	Computer program/site	No/partial materials access	Modified Information		Unclear	Informational - Electronic - Website				Virtual	Single event			The AIA provided tailored messages in response to a set of seven questions plus demographics. The seven questions included, for example, whether a patient had health insurance, the level of trust in physicians and cancer-related researchers, and whether a patient has a strong preference for either established treatments or the newest treatments. [...] The branching logic for each participant’s re…				High
Final	Jefferson	2018	Remote or on-site visits were feasible for the initial setup meetings with hospitals in a multicenter surgical trial: an embedded randomized trial	Journal of Clinical Epidemiology 100 (2018) 13e21	UK	the Scaphoid Waist Internal Fixation for Fractures Trial (SWIFFT) multicenter, orthopedic surgical trial	Orthopedics	Real	Phase III														The objectives were to investigate whether a remote meeting compared with an on site visit was feasible for the initial contact with hospitals and to describe the effect on setup times, recruitment, data collection, and the costs of these two approaches.	The potential benefit of both the initial contact and SIV being on-site is to help foster a positive relationship between the trial team and site staff, expedite the timeliness with which sites are set up, and improve recruitment and data collection. However, in multicenter RCTs, it can be very time-consuming and costly for TCs to conduct both visits face-to-face for each site. [...] Given the li…	Rationale linked	Miscellaneous	N/A no relevant materials	Recruiter/site intervention		Member of research team	Informational - Human interactional - At-a-distance				Virtual	Single event	TCs spent more time, on average, on the telephone corresponding with sites in the remote group (1.6 hours) compared with the on-site group (0.9 hours; Table 5). Conversely, more time was spent, on average, attending face-to-face visits in the on-site group (20.9 hours) compared with the remote group (12.9 hours). [...] The average amount of time spent emailing sites was the same for the two group…	774			In order not to jeopardize the setting up of trial sites for SWIFFT, the trial team did not insist that the initial contact meeting should be on-site or held remotely if the PI had a preference for how to meet.	Two sites in the same geographical area shared the same PI; therefore, to maintain blinding, both sites were allocated to the same group. [...] The chief investigator’s site was not included. Therefore, 39 sites were randomized: 20 to on-site initial contact meetings (including one site that was manually allocated to the same site as its sister site sharing the same PI) and 19 to remote initial c…	Some Concerns
Final	Godinho	2019	How one small text change in a study document can impact recruitment rates and follow-up completions	Internet Interventions 18 (2019) 100284	Canada	online randomized controlled trial (RCT) investigating the effectiveness of two Internet interventions for hazardous alcohol consumption	Other	Real	Phase III - behavioural	34.88		33.9	34.9	Gender	58.3	41.7			60.3	39.7	58.1	41.9	The set of passwords used in the study, a randomly generated list of six letter words, contained what authors identifie (post study-completion) as potentially inappropriate words for use within a substance using sample (e.g. winoes, nitwit) and a combination of high and low reading-level words (e.g. cymose, create). As all other parts of the study documents sent to participants were identical, th…	Overall, the relationship between the language used in study material and participation rates has been understudied. [...] Further, the authors are unaware of any research which has looked at this relationship among highly stigmatized samples, such as substance users, which may be more sensitive to language nuances.	No clear link	Modified recruitment document	No/partial materials access	Modified Information		Unclear	Informational - Electronic - Website				Virtual	Single event							Low
Final	Rogers	2019	Does the provision of a DVD-based audio-visual presentation improve recruitment in a clinical trial? A randomised trial of DVD trial invitations	BMC Medical Research Methodology (2019) 19:24	UK	The FAST study is a large scale prospective, randomised, open-label, blinded endpoint clinical trial designed to evaluate the long term cardiovascular safety of febuxostat in comparison with allopurinol in the treatment of gout [7].	Rheumatology	Real	Phase III	70.9	71	70.8		Unclear	80.2	19.8	80	20	80.4	19.6			This study aimed to test the hypothesis that a study-specific DVD-based audio-visual presentation sent to potential study participants alongside the usual written materials would improve rates of randomisation in comparison to usual study invitation materials alone.	Recent advances in the cost and availability of audio-visual recording and viewing equipment have made this approach more viable for large scale trials. This has led some researchers to investigate whether these modalities could enhance trial recruitment [4, 5]. [...] All 3 studies included in this more recent review tested a generic video about clinical trial participation rather than a presenta…	No clear link	DVD/video	Access to full materials	Modified Information		Member of clinical care team	Informational - Electronic- Playable electronic storage				Non-clinical	Single event							Some Concerns
Final	Cottler	2017	Pragmatic trial of a Study Navigator Model (NAU) vs. Ambassador Model (N+) to increase enrollment to health research among community members who use illicit drugs	Drug Alcohol Depend. 2017 June 01; 175: 146–150. doi:10.1016/j.drugalcdep.2016.12.031	USA	multiple trials from University of Florida researchers	Non-specific	Real	Multiple trials/phases	43.43				Gender	47.56	52.44							We tested the effectiveness of a Navigation as Usual (NAU) intervention versus an Enhanced Navigation (N+) intervention to increase research enrollment. We hypothesized that those assigned to an N+ intervention, which included an Ambassador (a person who helped navigate potential participants through each research milestone), would have a higher rate of enrollment in studies than those in the NAU…	Culturally sensitive advocates, trained to help potential research participants overcome barriers to participation, are considered to be the most important factor in the enrollment and retention process (Simmons et al., 2008; Striley et al., 2008).	Rationale linked	None	N/A no relevant materials	Other	Community based intervention (enhanced navigation to identify trials and support during trials)	Other	Informational - Human interactional - Face to face	Informational - Human interactional - At-a-distance			Both	3+ events			The Ambassador performed the roles of the NAU Study Navigator with the addition of being available to be engaged in all research milestones, including follow up calls that set up study appointments, placing reminder calls to the participant, and providing transportation as needed beyond the minimal HealthStreet (or NAU) effort.[...]One of the biggest differences between the Navigators and Ambassa…				Some Concerns
Final	Nickell	2019	Engaging limited English proficient and ethnically diverse low-income women in health research: A randomized trial of a patient navigator intervention	Patient Education and Counseling 102 (2019) 1313–1323	USA	non-specific clinical trial but sample is breast cancer patients	Oncology	Hypothetical	Other	59.3				Not specified - likely sex	0	100	0	100	0	100			The HREI [health research engagement intervention] utilized SCN [Shanti Care Navigators] to provide (1) general education about the spectrum of breast cancer research in a neutral manner not tied to enrollment in a specific trial, and (2) resources to independently find health research participation opportunities [35].	To address the health research information gap experienced by Shanti clients, and the larger problem of low participation/inclusion rates among low income, LEP and ethnically diverse patients in cancer research, this partnership developed the Health Research Engagement Intervention (HREI).	Rationale linked	Additional recruitment document	No/partial materials access	Modified Information		Unclear	Informational - Human interactional - Face to face	Informational - Printed material			Unclear	Single event	On average, SCN spent 30 min administering the baseline surveys, and 20 additional minutes administering the HREI with participants in the intervention arm.	20	3. Build resources for client self-advocacy: Fill out brief Health History Form for use as a reference when seeking info on their own. 4. Deliver Information: Provide printout of example s of studies from BCT appropriate for client based on information gathered on health history form.				Some Concerns
Final	Christopher	2017	Reducing therapeutic misconception: A randomized intervention trial in hypothetical clinical trials	PLoS ONE 12(9): e0184224.	USA	multiple hypothetical clinical treatment trials for cardiovascular disease, cancer, depression, diabetes, or hypertension	Multiple	Hypothetical	Multiple trials/phases	55.9	55.4	56.5		Gender	43.5	56.5	45	55	41.9	58.1			The current study tests whether augmentation of traditional informed consent with an educational intervention designed to help participants reframe the elements of a clinical trial as a test of a scientific hypothesis is effective in reducing therapeutic misconception without decreasing willingness to participate in a clinical trial.	To date, no studies have examined ways to reduce therapeutic misconception among research participants. This may partly reflect a concern that participants would be unwilling to join studies if therapeutic misconceptions are dispelled [9,10].	N/A	Additional recruitment document	Access to full materials	Modified Information		Member of research team	Other			Informational - Electronic - Mobile digital device	Clinical	Single event	The slides auto-advanced and took 12 minutes to view.	12					Low
Final	Krishnamurti	2016	A Patient-Centered Approach to Informed Consent: Results from a Survey and Randomized Trial	Med Decis Making 2016;36:726–740	USA	experimental trial testing an injectable asthma treatment for patients with asthma	Pulmonology	Hypothetical	Other					Gender	40	60							Below we report the results of a randomized, controlled trial comparing patient responses to a traditional, full paper consent form, the patient-created shortened paper consent form, and a video format based on the shortened paper form.	To date, few studies have successfully tested general methods for achieving decision-critical, readable informed consent documents.6 Below we present and evaluate such a method. [...] Evidence points to video improving patient understanding of medical procedures and to increasing the likelihood of clinical trial participation.	N/A	Modified recruitment document	No/partial materials access	Consent Modification		Member of research team	Informational - Printed material - Printed publication	Informational - Audio	Informational - Visual		Non-clinical	Single event	The shortened paper form created in study 1 was the basis of a video animated by ICON PLC. Transitional segue ways and conversation cues were added to give fluidity to the visuals; however, this context was kept to a minimum. The 10-minute, 33-second video features shadow figures, depicted in simple scenes, to illustrate consent document content. [time specific to int 2 only] [...] The computer r…	10.2					Low
Final	Oritz	2019	Effect of an Educational Video to Increase Calls and Screening into an Anal Cancer Clinical Trial Among HIV+ Hispanics in PR: Results from a Randomized Controlled Behavioral Trial	AIDS and Behavior (2019) 23:1135–1146	USA	The Anal Cancer/HSIL Outcomes Research (ANCHOR) study is a Phase III multicenter clinical trial (CT) for anal cancer	Oncology	Hypothetical	Phase III	52.71	52.13	53.32		Unclear	65.9	34.1	65.61	34.39	66.22	33.78			This behavioral RCT evaluates the effect of an educational video in Spanish on increasing participation of Hispanic PLWHA into an anal cancer CT.	Most common reasons for Hispanics low participation are mistrust, language barriers and lack of knowledge of CTs [6]. Health education and literacy, as well as decision aids, are essential for appropriate decision making of patients in the health care setting [9].	No clear link	DVD/video	No/partial materials access	Modified Information		Unclear	Informational - Audio	Informational - Visual			Clinical	Single event	This 5-minute video was developed in both Spanish and English.	5					Some Concerns
Final	McCormack	2019	Supporting informed clinical trial decisions: Results from a randomized controlled trial evaluating a digital decision support tool for those with intellectual disability	PLoS ONE 14(10): e0223801.	USA	hypothetical fragile X syndrome (FXS) trial (based on a real trial)	Other	Hypothetical	Other	21.2				Sex	41.6	58.4	54	46	38	62			In the second aim, we examined the impact of a multimedia decision support tool for individuals with FXS who were deciding whether to participate in a hypothetical clinical trial.	A sizable body of literature indicates that those who use decision aids when facing a range of treatment or screening decisions feel more knowledgeable, better informed, and clearer about their values [18]. […] Digital decision support tools have been identified as a strategy to potentially improve the clinical trial consent process through enhanced patient engagement and interactivity [19, 20].	N/A	Computer program/site	No/partial materials access	Consent Modification		Member of research team	Other			Informational - Electronic - Mobile digital device	Non-clinical	Single event						One participant was given the intervention; however, due to technical difficulties with the tablet, these data were excluded.	Some Concerns
Final	Kamen	2018	Multimedia Psychoeducation for Patients With Cancer Who Are Eligible for Clinical Trials: A Randomized Clinical Trial	Cancer 2018;124:4504–4511	USA	various phase 2 or 3 therapeutic cancer clinical trials open for enrollment at the participating NCORP site	Oncology	Real	Multiple trials/phases	61.5	61.6	61.5		Sex	39	61	38.8	61.2	39.2	60.8			We developed a multimedia psychoeducation (MP) intervention24-28 designed to improve patients’ attitudes toward clinical trials as well as provide education about clinical trials.29	Our intervention is described as “psychoeducational” given its combined focus on knowledge and attitude change, and it uses a multimedia approach involving video and audio testimonials from patients that has been shown to be more effective than print alone in previous trials of attitude change.32-34	Rationale linked	DVD/video	No/partial materials access	Modified Information		Member of research team	Informational - Electronic- Playable electronic storage	Informational - Printed material - Printed publication			Clinical	Single event							Some Concerns
Final	Langford	2017	Understanding the Role of Message Frames on African-American Willingness to Participate in a Hypothetical Diabetes Prevention Study	Journal of Health Communication, 22: 647–656, 2017	USA	hypothetical Preventing and Managing Type 2 Diabetes with Physical Activity	Endocrinology	Hypothetical	Phase III - behavioural	54				Gender	48.85	50.94							The primary objective of our study was to explore how, if at all, framing health disparities information might impact African-Americans’ willingness to participate in a hypothetical diabetes prevention study. Five message frames were tested in our study: impact, disparity no action, disparity with action, progress, and general.	Highlighting racial disparities or opportunities to reduce them is one strategy that has sometimes been used to appeal to potential study participants (S. D. Brown et al., 2012; Langford, Resnicow, & Beasley, 2015) and to motivate positive behavior change more broadly (Resnicow et al., 2004, 2005, 2000). This approach generallyassumes that minorities will be more motivated to adopt a health behav…	Rationale linked	Modified recruitment document	Access to full materials	Modified Information		None	Informational - Electronic - Website				Virtual	Single event							Some Concerns
Final	Kenerson	2017	Processes in Increasing Participation of African American Women in Cancer Prevention Trials: Development and Pretesting of an Audio-Card	Journal of Health Communication, 22: 933–941, 2017	USA	Cancer prevention trials (CPTs) characterized as studies using diet and exercise, medications and dietary supplements, screening or genetic testing, healthy lifestyle choices, and education and awareness to reduce cancer risks.	Oncology	Hypothetical	Other					Gender	0	100	0	100	0	100			The specific aims of this study were: 1) to develop audio-card content that addressed low literacy levels and cultural beliefs related to CPTs targeting low-income African American women; and 2) to compare the effectiveness of an audio-card designed for African American women with a printed brochure designed for general audiences in improving attitudes and beliefs toward CPT.	Despite the precision of relative risk models in identifying cancer risk and determining eligibility for recruitment into prevention trials, African American women continue to be underrepresented in clinical trials. […] Evidence-based strategies using targeted approaches to increase awareness of cancer prevention trials may improve intent among African American women to participate in cancer tria…	Rationale linked	Additional recruitment document	Access to full materials	Modified Information		Member of research team	Informational - Printed material - Letter	Informational - Audio			Clinical	Single event							Some Concerns
Final	Massett	2017	A Randomized Controlled Study Comparing the National Cancer Institute’s Original and Revised Consent Form Templates	IRB: Ethics & Human Research 2017;39(5):1-7	USA	A Phase III Clinical Trial Comparing Infusional 5-Fluorouracil (5-FU), Leucovorin, and Oxaliplatin (mFOLFOX6) Every Two Weeks With Bevacizumab to the Same Regimen Without Bevacizumab for the Treatment of Patients With Resected Stages II and III Carcinoma of the Colon [looked up trial number online]	Oncology	Hypothetical	Phase III					Sex	42.5	57.5	40.3	59.7	44.4	55.6			This article presents the findings from a randomized controlled study to assess whether a shorter, more concise consent form, compared to a longer, more detailed version, would affect participants’ knowledge of a clinical trial and satisfaction with the consent form.	Evidence suggests that consent forms have not been achieving their goal of adequately informing prospective study participants8 and that a more concise, less complex consent form could help to increase readability, allow participants to retain more information, and increase patient satisfaction.9 [...]In using a randomized controlled design, our study addressed a noted gap in the literature: a la…	N/A	Modified recruitment document	No/partial materials access	Consent Modification		Unclear	Informational - Printed material - Printed publication				Non-clinical	Single event							Some Concerns
Final	McCaffery	2019	Does handwriting the name of a potential trial participant on an invitation letter improve recruitment rates? A randomised controlled study within a trial	F1000Research 2019, 8:659	UK	The OTIS study is an RCT that aims to evaluate the clinical and cost effectiveness of an occupational therapist (OT) intervention to reduce falls in high risk older people.	Injury prevention	Real	Phase III - behavioural														Our aim was to undertake a study within a trial (SWAT) to determine whether the number of participants recruited to a trial can be improved by writing the potential participant’s name by hand, versus printing the name, on the invitation letter.	One potential strategy that has been found to be effective at improving the responses to postal questionnaires8 is making trial documentation more personal. […] Another systematic review looked specifically at the effect of personally addressed and/or hand-signed letters on questionnaire response. This review found that there was a positive effect on response rates when letters were personally ad…	Rationale linked	Modified recruitment document	Access to full materials	Modified Information		Member of research team	Informational - Printed material - Letter				Non-clinical	Single event							Low
Final	Neighbors	2018	Testing a motivational model of delivery modality and incentives on participation in a brief alcohol intervention	Addictive Behaviors 84 (2018) 131–138	USA	personalized normative feedback intervention for problem drinking	Other	Real	Phase III - behavioural	22.14				Gender	40.9	59.1							The current study evaluated differences in recruitment into a brief PNF [personalized normative feedback] intervention based on the intervention delivery modality (remotely versus in-person) and the presence of an incentive (no compensation versus $30).	For example, most randomized trials for personalized feedback interventions utilize incentives. Without empirical examination of the potential effects of incentives, it is impossible to know what effects they might have on recruitment and/ or intervention outcomes. [...] Similarly, ease of participation is likely a major factor in increased recruitment numbers (Cunningham, 2009). That is, partici…	Rationale linked	Cash incentive	No/partial materials access	Other	Multiple: Trial Design (in-person vs online) and incentives ($30)	None	Informational - Electronic - Website				Virtual	Single event							High
Final	Whiteside	2019	Using pens as an incentive for trial recruitment of older adults: An embedded randomised controlled trial	F1000Research 2019, 8:315	UK	the OTIS trial aimed to assess whether home environmental assessment and modification, led by an occupational therapist (OT), could reduce risk of falling among community dwelling, older adults at elevated risk of falling	Multiple	Real	Phase III - behavioural														This embedded RCT evaluated the effectiveness of including a non-monetary incentive, in the form of a York Trials Unit branded pen, within invitation packs mailed out from GP practices on the recruitment of older adults into the OTIS trial.	One strategy to improve recruitment is the use of incentives. Based on the principle of reciprocity, receiving incentives is hypothesised to encourage individuals to respond to the positive behaviour in a positive way6,7. […] The inclusion of pens within trial invitation packs may not only improve recruitment rates through encouraging reciprocal positive behaviour, but the convenience of a pen be…	Rationale linked	Miscellaneous	No/partial materials access	Incentives		Unclear	Other			Provision of a pen by mail	Non-clinical	Single event						We randomised 1943 participants into this embedded trial (648 to receive a pen with their invitation pack; 1295 to not receive a pen); however, 81 of these invitation packs were not sent out (pen arm = 28; no pen arm = 53) and were excluded from this analysis (Figure 1).	Some Concerns
Final	Kern-Goldberger	2019	Perceptions of safety monitoring in CF clinical studies and potential impact on future study participation	Journal of Cystic Fibrosis 18 (2019) 530–535	USA	non-specific cycstic fibrosis drug trial	Pulmonology	Hypothetical	Other					Sex	45	55	51	49	39	61			We also explored the association of receipt of the safety brochure, demographic characteristics, and knowledge and attitude barriers with respondents' reported likelihood of future participation in CF studies.	Nonetheless, people with CF and parents of children with CF cite safety concerns as a principal barrier to enrolling in clinical trials [2]. […] It is also particularly important to address and overcome barriers to enrollment among individualswith CF with minority backgrounds as these individuals are currently under represented in CF clinical trials.	No clear link	Modified recruitment document	Access to full materials	Modified Information		Member of research team	Informational - Printed material - Printed publication				Clinical	Single event							Some Concerns
Final	Haynes	2019a	Investigating modifications to participant information materials to improve recruitment into a large randomized trial	Trials (2019) 20:681 https://doi.org/10.1186/s13063-019-3779-4	UK	HPS2-THRIVE was a large international randomized trial of extended release (ER) niacin/laropiprant among patients at high risk of vascular disease	Cardiology	Real	Phase III					Sex	68	32	68	32	68	32			Our aims were, therefore, to understand the reasons potential participants give for not participating in a trial, and whether attendance at the first study appointment and subsequent entry into the trial could be improved by either (1) providing a summary PIL with the invitation (instead of the full PIL); or (2) using a modified version of the PIL.	Consequently, as part of the ongoing recruitment efforts, several investigations (including two embedded randomized comparisons) were initiated to explore possible reasons for the decline and interventions to mitigate it. [...]It was hypothesized that the provision of the participant information leaflet (PIL) in advance of a study appointment (without the benefit of any verbal discussion of its c…	No clear link	Modified recruitment document	Access to full materials	Modified Information		Member of research team	Informational - Printed material - Printed publication				Non-clinical	Single event	In addition, these participants were asked to attend 15 min before their scheduled screening appointment to allow time to read the PIL.	15					Low
Final	Haynes	2019b	Investigating modifications to participant information materials to improve recruitment into a large randomized trial	Trials (2019) 20:681 https://doi.org/10.1186/s13063-019-3779-4	UK	HPS2-THRIVE was a large international randomized trial of extended release (ER) niacin/laropiprant among patients at high risk of vascular disease	Cardiology	Real	Phase III					Sex	68	32	68	32	68	32			Our aims were, therefore, to understand the reasons potential participants give for not participating in a trial, and whether attendance at the first study appointment and subsequent entry into the trial could be improved by either (1) providing a summary PIL with the invitation (instead of the full PIL); or (2) using a modified version of the PIL.	Consequently, as part of the ongoing recruitment efforts, several investigations (including two embedded randomized comparisons) were initiated to explore possible reasons for the decline and interventions to mitigate it. [...]It was hypothesized that the provision of the participant information leaflet (PIL) in advance of a study appointment (without the benefit of any verbal discussion of its c…	No clear link	Modified recruitment document	Access to full materials	Modified Information		Member of research team	Informational - Printed material - Printed publication				Non-clinical	Single event							Low
NH	Courtright	2017	Willingness to participate in pragmatic dialysis trials: the importance of physician decisional autonomy and consent approach	Trials (2017) 18:474 DOI 10.1186/s13063-017-2217-8	USA	hypothetical cluster-randomized clinical trial comparing two approaches to blood pressure management for patients receiving maintenance hemodialysis	Other	Hypothetical	Other					Unclear	53.5	46.5							Informed by these qualitative results, we designed the current study to quantify how strongly patients and physicians value physicians’ treatment autonomy relative to other desirable study features such as minimization of participant burden and opportunity for informed consent.	Several ethicists have noted that standard informed consent procedures may not be applicable in pragmatic trials comparing interventions that fall within the “standard of care” [16–19] because such trials do not increase risk to patients beyond the risk of usual care. However, such trials alter the process by which an individual’s care is selected, thereby limiting patients’ and physicians’ decis…	No clear link	Miscellaneous	Access to full materials	Consent Modification		Member of research team	Other			Informational - Electronic - Mobile digital device	Clinical	Single event							Some Concerns
Final	O'Hare	2018	Comparing two methods for delivering clinical trial informed consent information to older adults: singular versus stepped approach	Clinical Trials 2018, Vol. 15(6) 610–615	Australia	the STAtins in Reducing Events in the Elderly (STAREE) trial, a phase IV pragmatic and general practice-based clinical trial	Cardiology	Real	Phase IV	median = 74	median = 74	median = 74		Gender	46.5	53.5	46.5	53.5	46.5	53.5			Specifically, we compared a stepped approach, receiving the consent form in the mail prior to the first in person screening visit, with a singular approach, receiving the consent form at the same time as the screening visit on rates of study refusal (participants who decided not to continue in the trial before or after the baseline screening visits), recruitment (participants who attended the fir…	One concern is that without adequate discussion around the perceived benefits and risks of the investigational treatment or therapy during this process, misunderstandings might arise that adversely affect decision-making around voluntary trial participation. [...]Verbal communication during the informed consent process has been shown to be a key facilitator of under standing what is involved in a…	Rationale linked	None	N/A no relevant materials	Consent Modification		Member of research team	Other			Timimg of consent form delivery	Both	Single event	The median time to consent an individual for Method 1 was significantly shorter at 15 min (interquartile range 11–19 min) compared with 20 min (interquartile range 16–25 min) for Method 2 (p \ 0.001). [...] On average, the time to consent took 5 minutes longer if delivered in person at the first screening visit. This may not seem like a large amount of additional time; however, the range was broa…	20					Low
Final	Jolly	2019	Improving recruitment to a study of telehealth management for COPD: a cluster randomised controlled ‘study within a trial’ (SWAT) of a multimedia information resource	Trials (2019) 20:453 https://doi.org/10.1186/s13063-019-3496-z	UK	‘PSM COPD’ - pragmatic multicentre trial of telephone health coaching to support self-management compared with usual care for people with COPD with mild dyspnoea	Pulmonology	Real	Phase III - behavioural														This study aimed to determine whether access to a multimedia information resource alongside standard printed patient information improved recruitment, compared to standard printed patient information alone.	Multimedia interventions may offer a useful way forward, as they provide a useful platform for health communication, including allowance for self-directed and tailored learning [8, 9], greater user choice and potential for personalisation, and may better meet the needs of an audience increasingly used to obtaining information digitally.	No clear link	Computer program/site	No/partial materials access	Modified Information		Member of clinical care team	Informational - Printed material - Letter	Informational - Electronic - Website			Non-clinical	Single event							Low
Final	Chow	2020a	Communicating health information and improving coordination with primary care (CHIIP): Rationale and design of a randomized cardiovascular health promotion trial for adult survivors of childhood cancer	Contemp Clin Trials. 2020 February ; 89: 105915. doi:10.1016/j.cct.2019.105915	USA	RCT of a personalized survivorship care plan (SCP) intervention tailored to improve control of cardiovascular risk factors among cancer survivors with hypertension, dyslipidemia, or diabetes (Communicating Health Information and Improving Coordination with Primary care (CHIIP) study )	Multiple	Real	Phase III - behavioural														We randomized (1:1:1) the content and size of materials sent: 1) standard packet described above; 2) a shorter introductory packet with the standard consent and medical release form but without the baseline questionnaire; and 3) an even shorter introductory packet with a simplified consent and medical release form (7 instead of 9 pages).	To try to improve response rates, the study subsequently tested alternative recruitment strategies.	No clear link	Modified recruitment document	No/partial materials access	Modified Information		Member of research team	Informational - Printed material - Printed publication				Non-clinical	Single event							Some Concerns
	Last Validated

## Sheet: Data Dictionary
Extraction Sheet Dictionary
Section	Column	Item	Definition	Variable Type	Code	Label	Discussion/Notes
General	A	Rater Initials	Initials of data extractor	Nominal
	B	Author	First author, last name only	Nominal
	C	Year	Year of publication	Numeric
	D	Title	Title of paper	Nominal
	E	Source	Journal name and issue number	Nominal
	F	Country	Country in which research was conducted	Categorical	0	Canada
					1	USA
					2	France
					3	Italy
					4	UK
					5	Australia
					6	Germany
					7	South Africa
					8	International
					9	Other
	G	Brief description of parent trial	The type of trial for parent study. Trial name and/or brief description (i.e. prostate cancer prevention, stroke treatment).	Nominal			If more than one trial is included, describe each briefly.
	H	Parent trial clinical domain	Categorize the clinical domain of the parent trial. List the primary domain only whenever possible. If a determination cannot be made between two or more domains, select "Multiple". 0 - Cardiology: the branch of medicine dealing with diseases and abnormalities of the heart	Categorical	0	Cardiology
			1 - Oncology: study and treatment of tumors (e.g. cancer)		1	Oncology
			2 - Orthopedics: the branch of medicine dealing with the correction of deformities of bones or muscles		2	Orthopedics
			3 - Endocrinology: the branch of physiology and medicine concerned with endocrine glands and hormones		3	Endocrinology
			4 - Obstetrics: the branch of medicine and surgery concerned with childbirth and the care of women giving birth		4	Obstetrics
			5 - Pediatrics: the branch of medicine dealing with children and their diseases		5	Pediatrics
			6 - Occupational health: an area of work in public health to promote and maintain highest degree of physical, mental and social well-being of workers in all occupations		6	Occupational health
			7 - Injury prevention: an effort to prevent or reduce the severity of bodily injuries caused by external mechanisms, such as accidents, before they occur		7	Injury prevention
			8 - Psychiatry: the study and treatment of mental illness, emotional disturbance, and abnormal behavior		8	Psychiatry
			9 - Surgery: the branch of medical practice that treats injuries, diseases, and deformities by the physical removal, repair, or readjustment of organs and tissues, often involving cutting into the body		9	Surgery
			10 - Infectious disease: diseases caused by living organisms like viruses and bacteria, described as contagious		10	Infectious disease
			11 - Rheumatology: branch of medicine devoted to the diagnosis and therapy of rheumatic diseases (e.g. arthritis)		11	Rheumatology
			12 - Smoking cessation: trials aimed at supporting individuals to quit smoking		12	Smoking cessation
			13 - Gynecology: the branch of medicine which deals with the functions and diseases specific to women and girls, especially those affecting the reproductive system		13	Gynecology
			14 - Palliative care: specialized medical care that relieves pain, symptoms and stress caused by serious illnesses		14	Palliative care
			15 - Pulmonology: area of medicine that focuses on the health of the respiratory system		15	Pulmonology
			16 - Anasthesiology: branch of medicine that is focused on the relief of pain in the perioperative period (i.e. before, during or after a surgical procedure)		16	Anasthesiology
			17 - Neurology: the branch of medicine that deals with the anatomy, functions, and organic disorders of nerves and the nervous system		17	Neurology
			18 - Gastroenterology: the branch of medicine which deals with disorders of the stomach and intestines		18	Gastroenterology
			19 - Bariatrics: the branch of medicine that deals with the study and treatment of obesity		19	Bariatrics
			20 - Geriatrics: the branch of medicine or social science dealing with the health and care of old people		20	Geriatrics
			21 - Multiple: For studies where there are multiple trials listed coming from different clinical domains.		21	Multiple
			22 - Non-specific: For studies where the description of the parent trial lacks sufficient detail to determine clinical domain.		22	Non-specific
			23 - Other: any clinical domain not listed above		23	Other
	I	Real vs. hyp trial decision	Are participants making a real or hypothetical consent decision to participate in a trial?	Categorical	0	Real
					1	Hypothetical
					2	Other
	J	Trial Phase	Phase of parent trial being recruited to: 0 - Early Phase I (formerly phase 0)	Categorical	0	Early Phase I	If not explicitly stated, assume phase based on information provided. Only assume Phases 1 to 4, not hybrid. If information is insufficient list as "Unclear"
			1 - Phase I = Assess the safety of a drug or device		1	Phase I
			2 - Phase II = Test the efficacy (performance under ideal/controlled conditions) of drug or device		2	Phase II
			3 - Phase II/III = Phase 2 and 3 combined		3	Phase II/III
			4 - Phase III = Randomized/blind testing of effectiveness (performance under real-life conditions), benefits, adverse outcomes		4	Phase III
			5 - Phase III - behavioural intervention = no phase, behavioural intervention that does not have a treatment/device being tested (e.g. smoking cessation, falls prevention, pain management)		5	Phase III - behavioural
			6 - Phase IV = Surveillance trial (i.e. approved for use in general population)		6	Phase IV
			7 - Multiple trials/phases = Previously coded as "Multiple trials - phase(s) unknown" or "Multiple trials and phases"		7	Multiple trials/phases
			8 - Other - Phase could not be determined based on information provided		8	Other
	K	Age: mean	Age of all included participants (mean in years), reported values only. Include other measures of central tendency if all that is reported and make a note in "Minority/Marginalized" variable below.	Numeric
	L	Control arm age: mean	Age of control group participants (mean in years), reported values only	Numeric
	M	Intervention arm 1 age: mean	Age of intervention arm 1 participants (mean in years), reported values only	Numeric
	N	Intervention arm 2 age: mean	Age of intervention arm 2 participants (mean in years), reported values only	Numeric
	O	Gender/Sex Terminology	What terminology do authors use to define and collect information on sex/gender? (in text) Sex is the biological classification while gender is the sociological construct. For studies with only one group, can assume "likely gender" or "likely sex" based on context of trial. If no information is provided mark as "Unclear"	Categorical	0	Gender
					1	Sex
					2	Not specified - likely gender
					3	Not specified - likely sex
					4	Unclear
	P	Gender/Sex Total: % male	Percentage of participants male (full sample)	Numeric			Exact values wherever possible for all gender proportions. Can back-calculate gender if only one reported and no mention of non-binary groups (i.e. if only % female is reported in a table can back calculate % male).
	Q	Gender/Sex Total: % female	Percentage of participants female (full sample)	Numeric
	R	Control arm: % male	Percentage participants male (control arm)	Numeric
	S	Control arm: % female	Percentage participants female (control arm)	Numeric
	T	Intervention arm 1: % male	Percentage participants male (intervention arm 1)	Numeric
	U	Intervention arm 1: % female	Percentage participants female (intervention arm 1)	Numeric
	V	Intervention arm 2: % male	Percentage participants male (intervention arm 2)	Numeric
	W	Intervention arm 2: % female	Percentage participants female (intervention arm 2)	Numeric
TIDieR (modified), extraction related to INTERVENTION only	X	1. Brief Name/Description (quote)	Name or phrase that describes the intervention including what the intervention is and intended outcome (e.g. "The current intervention is an informational DVD intended to increase recruitment") (direct quote)	Nominal			TIDieR items generally found in methods section. TIDieR extractions should include only information related to the recruitment intervention, not general/standard recruitment activities or other study activities.
	Y	2. Why (Rationale; quote)	Describe any intervention rationale stated by authors (i.e. WHY they chose the particulary intervention to improve recruitment) (direct quote)	Nominal
	Z	2. Why (Rationale reporting; list)	Do study authors provide a rationale that clearly describes why they hypothesize the intervention will improve recruitment? (i.e. not justifying the research/barriers to participation in general, but specifically why they think the intervention selected should improve recruitment). Should not have to piece a rationale together from different parts of publication (e.g. methods). 0 - No clear link:…	Categorical	0	No clear link
			1 - Rationale linked: The stated rationale is linked to why authors hypothesize intervention will improve recruitment. (e.g. We selected telephone reminders because they are more intrusive and difficult to ignore, leading to improved recruitment)		1	Rationale linked
			2 - N/A: Intervention not primarily designed to increasing enrollment, study rationale not focused on enrollment (e.g. intervention designed to improve patient understanding and investigators include recruitment as an outcome to see if it affects recruitment rates)		999	N/A
	AA	3. What (Materials; list)	Describe any physical or informational materials used in the intervention, including only the "active ingredient" for the intervention (select only one) 0 - None: intervention has no materials as a main ingredient (e.g. longer conversations, trial design is the intervention)	Categorical	0	None
			1 - DVD/video: intervention used an informational DVD or online video as main ingredient		1	DVD/video
			2 - Modified recruitment document: intervention used a modified recruitment document as main ingredient. Includes modified consent form, PIL, other material that is also included in control condition in a different form.		2	Modified recruitment document
			3 - Additional recruitment document: intervention used additioanl documents in their recruitment materials. Includes invitation letters, news articles, other informational documents NOT included in the control condition.		3	Additional recruitment document
			4 - Audio recording - intervention used an audio recorded file as the main ingredient		4	Audio recording
			5 - Electronic data management - intervention used electronic data management instead of paper based files to improve recruitment		5	Electronic data management
			6 - Cash incentive: Financial incentive sent with invitational materials		6	Cash incentive
			7 - SMS message(s): intervention used text messages as the main ingredient		7	SMS message(s)
			8 - Computer program/site: intervention used a computer program or website to deliver intervention. Some aspect of this is interactive which distinguishes it from DVD/video materials		8	Computer program/site
			9 - Recruiter materials: Additional or modified materials provided to recruiters to improve recruitment		9	Recruiter materials
			10 - Miscellaneous: Other materials not described above (e.g. fancy paper, folders)		10	Miscellaneous
	AB	3. What (Materials access reporting; list)	Do authors provide access to materials used? 0 - No/partial materials access: No access to materials used or partial access (e.g. provide a sample page of modified consent form rather than full form). Any links or websites than no longer work should be coded here.	Categorical	0	No/partial materials access
			1 - Authors provide access to full materials used in text, appendices, or links to online materials.		1	Access to full materials
			999 - N/A no relevant materials: The intervention does not include any specific materials (papers coded as "None" in both categorical and open-ended variables above, e.g. study design interventions where the same consent forms are used at different times in the study).		999	N/A no relevant materials
	AC	4. Intervention Type (ORRCA variable in Treweek)	Indicate the type of recruitment intervention used: Design - changes to the general design of the trial to increase recruitment (e.g. open vs blinded placebo, internet data collection vs paper based)	Categorical	1	Design
			Pre-trial planning - work done before the trial starts to increase recruitment		2	Planning
			Trial conduct changes - initiatives implemented once the trial has started (e.g. identifying participants, data collection, tailoring recruitment to certain groups) (e.g. telephone reminders to non responders, email vs postal invite)		3	In-trial Changes
			Modifications to consent process - changes to the staff members helping with consent, when to do consent, information presented at consent (focus is on process during consent) (e.g. opt-out consent, reading out consent form to participants, consent form easier to read vs longer)		4	Consent Modification
			Modification to information given to potential participants - who provides information, when, where, what information is presented, how information is presented (focus is on information provided outside of consent) (e.g. leaflets, enclosing other information in invitation letter, sending pre-notification letter of upcoming contact)		5	Modified Information
			Interventions aimed at recruiter/site - anything aimed at recruitment staff/site rather than potential participant (e.g. campaigns, on-site visits, additional communication strategies for recruiters)		6	Recruiter/site intervention
			Incentives - financial or other incentives for participants (not incentives for staff)		7	Incentives
			Other - intervention type other than those listed above		8	Other
	AD	4. Intervention Type "Other": describe	Description of intervention if "other" is selected above	Nominal
	AE	5. Who (Provider; list)	For each intervention, list the category of intervention provider: 0 - None: no intervention provider identified	Categorical	0	None
			1 - Member of clinical care team: Person providing intervention is from the patients care team (e.g. doctor, nurse, other care provider involved in patient's usual care)		1	Member of clinical care team	Includes hospital administration (e.g. for software changes to EHR)
			2 - Member of research team: Person providing intervention is from the research team (e.g. study doctor, nurse, study specific recruiter, other study personnel)		2	Member of research team	"Research team" includes cases where the intervention is targeted to the recruiters/sites and can reasonably assume intervention delivered by coordinating site.
			3 - Other: Person providing intervention is described in paper but is not a member of the usual clinical care or study team		3	Other
			4 - Unclear: Intervention delivered by an individual but unclear who they are.		4	Unclear
	AF	6. How (Modes of Delivery 1; list; Marques2020)	Describe the primary mode of delivery that best categorizes the intervention (e.g. face to face) or by some other mechanism, such as internet or telephone (categories from Marques2020). In most cases select only one mode of delivery. For complex interventions with multiple components select all that apply. If more than one mode is selected, capture modes in the order they appear below for 'Modes …	Categorical	0	None
			1 Informational - Human interactional - Face to face: Informational mode of delivery that involves a person as intervention source who interacts with an intervention recipient in real time. Human interactional mode of delivery that involves an intervention source and recipient being together in the same location and communicating directly.		1	Informational - Human interactional - Face to face
			2 Informational - Human interactional - At-a-distance: Informational mode of delivery that involves a person as intervention source who interacts with an intervention recipient in real time. Human interactional mode of delivery that involves an intervention source and recipient being in different locations and communicating through a communication channel.		2	Informational - Human interactional - At-a-distance
			3 - Informational - Printed material: Informational mode of delivery that involves use of printed material. Can include paper, acetate, text, diagrams and photographic images.		3	Informational - Printed material
			4 - Informational - Printed material - Letter: Informational mode of delivery that involves use of printed material. Can include paper, acetate, text, diagrams and photographic images. Printed material mode of delivery that involves a letter or postcard that can be sent through the post or handed directly to the recipient.		4	Informational - Printed material - Letter
			5 - Informational - Printed material - Public notice: Informational mode of delivery that involves use of printed material. Can include paper, acetate, text, diagrams and photographic images. Printed material mode of delivery that involves display of a poster, sign or notice in a public location.		5	Informational - Printed material - Public notice
			6 - Informational - Printed material - Printed publication: Informational mode of delivery that involves use of printed material. Can include paper, acetate, text, diagrams and photographic images. Printed material mode of delivery that involves use of a printed publication. Includes leaflets, brochures, newspapers, newsletter, booklets, magazines, manuals or worksheets.		6	Informational - Printed material - Printed publication
			7 - Informational - Printed material - Labelling: Informational mode of delivery that involves use of printed material. Can include paper, acetate, text, diagrams and photographic images. Printed material mode of delivery that involves information printed on a product or its packaging, or a label attached to or included with, a product or its packaging, and aims to convey information about that p…		7	Informational - Printed material - Labelling
			8 Informational - Electronic: Informational mode of delivery that involves electronic technology in the presentation of information to an intervention recipient (e.g. television, mobile digital device, computer, electronic billboard, wearable electronic device, electronic environmental object, 3-D projection, virtual reality, playable electronic storage, radio broadcast, video game, mobile applic…		8	Informational - Electronic
			9 Informational - Electronic- Playable electronic storage: Electronic mode of delivery that involves presentation of information stored on an object that is inserted into a playing device. Includes cassettes, video tapes, DVDs, CDs.		9	Informational - Electronic- Playable electronic storage
			10 Informational - Electronic - Call: Informational mode of delivery that involves electronic technology in the presentation of information to an intervention recipient. Electronic mode of delivery that involves a communication process in which a signal is sent by a caller to a recipient to alert them of the communication intent, giving the recipient the opportunity to engage with the communicati…		10	Informational - Electronic - Call
			11 Informational - Electronic - Email: Informational mode of delivery that involves electronic technology in the presentation of information to an intervention recipient. Electronic mode of delivery that involves communication by email.		11	Informational - Electronic - Email
			12 Informational - Electronic - Website: Informational mode of delivery that involves electronic technology in the presentation of information to an intervention recipient. Electronic mode of delivery that involves the intervention recipient interacting with a website.		12	Informational - Electronic - Website
			13 Informational - Audio: Informational mode of delivery that involves sound.		13	Informational - Audio
			13 Informational - Visual: Informational mode of delivery that involves visual images.		14	Informational - Visual
			14 Informational - Textual: Informational mode of delivery that involves written text.		15	Informational - Textual
			15 Environmental change: Mode of delivery that involves changing the physical shape, size, structure or appearance of objects in the environment of the intervention recipient. This does not include use of textual or pictorial information. It includes lighting, speed humps,use of music, shape and size of containers of consumables.		16	Environmental change
			16 Individual-based: Mode of delivery that involves one recipient in the location where the intervention is delivered.		17	Individual-based
			17 Pair-based: Mode of delivery that involves two recipients in the location where the recipients in the location where the intervention is delivered who have an interpersonal relationship.		18	Pair-based
			17 Group-based: Mode of delivery that involves three or more people in the location where the intervention is delivered.		19	Group-based
			18 Other: Other modes described by Marques2020 not listed above.		20	Other
	AG	6. How (Modes of Delivery 2; list; Marques2020)	Describe the primary mode of delivery that best categorizes the intervention (e.g. face to face) or by some other mechanism, such as internet or telephone (categories from Marques2020). In most cases select only one mode of delivery. For complex interventions with multiple components select all that apply. If more than one mode is selected, capture modes in the order they appear above for 'Modes …	Categorical
	AH	6. How (Modes of Delivery 3; list; Marques2020)	Describe the primary mode of delivery that best categorizes the intervention (e.g. face to face) or by some other mechanism, such as internet or telephone (categories from Marques2020). In most cases select only one mode of delivery. For complex interventions with multiple components select all that apply. If more than one mode is selected, capture modes in the order they appear above for 'Modes …	Categorical
	AI	6. How (Modes of Delivery), "other", specify:	If "other" selected above, list all other modes of delivery using labels from Marques2020. Include any non-Marques2020 modes in square brakets to indicate personal notes.	Nominal
	AJ	7. Where (Intervention Location; list)	Select the type of location that best describes where the intervention occurred (location of intervention recipient): 0 - None: no intervention location specified (e.g. intervention delivered over the phone or internet)	Categorical	0	None
			1 - Clinical: Intervention delivered in a clinical setting (e.g. hospital unit, health center, doctor's office)		1	Clinical
			2 - Non-clinical: Intervention delivered in a non-clinical setting (e.g. university campus, community center, recipients home)		2	Non-clinical
			3 - Both: intervention locations include both clinical and non-clinical (e.g. health service centers and churches). Do not code email or phone calls here where the person might be at any undetermined location (code as "none")		3	Both
			4 - Unclear: Setting in which intervention is delivered is unclear		4	Unclear
			5 - Virtual: Virtual intervention location (e.g. intervention delivered over the phone or internet)		5	Virtual
	AK	8a. Frequency of Intervention (list)	Select the number of times the intervention was delivered: 0 - Unclear: Duration/frequency is unclear	Categorical	0	Unclear
			1 - Single event: Intervention was delivered at one time only		1	Single event
			2 - Two-time event: Intervention was delivered on two separate occasions		2	Two-time event
			3 - 3+ events: Intervention was delivered on 3 or more occasions. Also includes cases of variable intervention delivery times (e.g. a study navigator providing interactions as needed)		3	3+ events
	AL	8b. Duration (quote)	Do authors provide informtion on the amount of time potential participants/intervention recipient spent receiving the intervention? Can include either general estimate of intervention time (from methods) or exact time (from results). Only participant/recipient time experiencing intervention, not personnel time in delivering or developing intervention. Provide a direct quote. (NH searched PDFs for…	Nominal
	AM	8b. Duration (min)	Provide the numeric value, in minutes, of intervention duration from quote above.	Numeric
	AN	9. Tailoring Used (notes)	If the intervention was planned to be personalised, titrated or adapted, then describe what, why, when, and how (summarize in note form)	Nominal
	AO	10. Modifications During Study (notes)	If the intervention was modified during the course of the study, describe the changes (what, why, when, and how; summarize in note form)	Nominal
	AP	11. Planned Fidelity (quote)	If intervention adherence or fidelity plan was mentioned, provide a quote for the plan	Nominal
	AQ	12. Actual Fidelity (quote)	If intervention adherence or fidelity was assessed, provide a corresponding quote	Nominal
Overall Risk of Bias	AR	(Cochrane RoB 2.0) Copy from "RoB 2.0"	Overall risk of bias rating pulled manually from sheet "RoB 2.0" Based on Cochrane tool.	Categorical	0	Low
					1	Some Concerns
					2	High

## Sheet: Modes of Delivery
Table 3. Entity labels, definitions, URIs and examples of usage for Mode of Delivery Ontology entities. (from Marques2020)
Upper-Level	Sub-Level 1	Sub-Level 2	Sub-Level 3	Definition	Examples of Usage
Informational mode of delivery BCIO:011001				Mode of delivery that involves intentional transmission of a representation of the world to an intervention recipient with the aim of changing that person’s representation of the world.	This includes delivery of rewards, prompts, and cues that result in learning and information about the environment and environmental contingencies.
	Human interactional mode of delivery BCIO:011002			Informational mode of delivery that involves a person as intervention source who interacts with an intervention recipient in real time.
		Face to face mode of delivery BCIO:011003		Human interactional mode of delivery that involves an intervention source and recipient being together in the same location and communicating directly.
		At-a-distance mode of delivery BCIO:011004		Human interactional mode of delivery that involves an intervention source and recipient being in different locations and communicating through a communication channel.
	Printed material mode of delivery BCIO:011005			Informational mode of delivery that involves use of printed material.	Can include paper, acetate, text, diagrams and photographic images.
		Letter mode of delivery BCIO:011006		Printed material mode of delivery that involves a letter or postcard that can be sent through the post or handed directly to the recipient.
		Public notice mode of delivery BCIO:011007		Printed material mode of delivery that involves display of a poster, sign or notice in a public location.
		Printed publication mode of delivery BCIO:011008		Printed material mode of delivery that involves use of a printed publication.	Includes leaflets, brochures, newspapers, newsletter, booklets, magazines, manuals or worksheets.
		Labelling mode of delivery BCIO:011009		Printed material mode of delivery that involves information printed on a product or its packaging, or a label attached to or included with, a product or its packaging, and aims to convey information about that product.
	Electronic mode of delivery BCIO:011010			Informational mode of delivery that involves electronic technology in the presentation of information to an intervention recipient.
		Television mode of delivery BCIO:011011		Electronic mode of delivery that involves presentation of information that is broadcast and displayed by television.	Includes internet and satellite television.
		Mobile digital device mode of delivery BCIO:011012		Electronic mode of delivery that involves presentation of information by a handheld mobile digital device that can store, retrieve and process data.
		Computer mode of delivery BCIO:011013		Electronic mode of delivery that involves presentation of information by a desktop or laptop computer.
		Electronic billboard mode of delivery BCIO:011014		Electronic mode of delivery that involves presentation of information by an electronic screen positioned in a public location.
		Wearable electronic device mode of delivery BCIO:011015		Electronic mode of delivery that involves presentation of information by an electronic screen positioned in a public location.	Includes a watch, clip-on device, spectacles, in-ear devfice, vibrating device.
		Electronic environmental object mode of delivery BCIO:011016		Electronic mode of delivery that involves an electronic device positioned in the environment of the intervention recipient that can gather information and respond to commands.	Includes robots, and ‘internet of things’.
		3-D projection mode of delivery BCIO:011017		Electronic mode of delivery that involves presentation of a 3-D image.	Includes hologram but does not include virtual reality headsets.
		Virtual reality mode of delivery BCIO:011018		Electronic mode of delivery that involves use of virtual reality through a virtual reality headset and optionally body movement sensors.
		Playable electronic storage mode of delivery BCIO:011019		Electronic mode of delivery that involves presentation of information stored on an object that is inserted into a playing device.	Includes cassettes, video tapes, DVDs, CDs.
		Radio broadcast mode of delivery BCIO:011020		Electronic mode of delivery that involves presentation of audio information that is broadcast and received by a radio receiver.	Includes cassettes, video tapes, DVDs, CDs.
		Call mode of delivery BCIO:011021		Electronic mode of delivery that involves a communication process in which a signal is sent by a caller to a recipient to alert them of the communication intent, giving the recipient the opportunity to engage with the communication.	Includes automated calls and audio messaging.
			Audio call mode of delivery BCIO:011022	Call mode of delivery that involves only audio information in the communication.
			Video call mode of delivery BCIO:011023	Call mode of delivery that involves video and audio information in the communication.
			Messaging mode of delivery BCIO:011024	Call mode of delivery that involves textual information in the communication.	Text message can include emojis, and additional audio and pictorial material. Includes SMS, WhatsApp and other messaging services.
		Email mode of delivery BCIO:011025		Electronic mode of delivery that involves communication by email.
		Video game mode of delivery BCIO:011026		Electronic mode of delivery that involves communication by email [sic; video game].
		Website mode of delivery BCIO:011027		Electronic mode of delivery that involves the intervention recipient interacting with a website.
		Mobile application mode of delivery BCIO:011028		Electronic mode of delivery that involves the intervention recipient interacting with a mobile application.
		E-book mode of delivery BCIO:011029		Electronic mode of delivery that involves the intervention recipient being given access to an e-book.
	Audio informational mode of delivery BCIO:011030			Informational mode of delivery that involves sound.
	Visual informational mode of delivery BCIO:011031			Informational mode of delivery that involves visual images.
	Textual mode of delivery BCIO:011032			Informational mode of delivery that involves written text.
Environmental change mode of delivery BCIO:011033				Mode of delivery that involves changing the physical shape, size, structure or appearance of objects in the environment of the intervention recipient.	This does not include use of textual or pictorial information. It includes lighting, speed humps, use of music, shape and size of containers of consumables.
Somatic mode of delivery BCIO:011034				Mode of delivery that involves devices or substances that alter bodily processes or structure.
	Ingestion mode of delivery BCIO:011035			Somatic mode of delivery that involves ingestion of a chemical into the body.
		Transdermal mode of delivery BCIO:011036		Ingestion mode of delivery that involves ingestion of a chemical through the skin.
		Alimentary mode of delivery BCIO:011037		Somatic mode of delivery that involves ingestion of a chemical through the stomach or intestine.
			Pill mode of delivery BCIO:011038	Alimentary mode of delivery that involves swallowing of a pill or oral capsule.
			Ingestible liquid mode of delivery BCIO:011039	Alimentary mode of delivery that involves swallowing of a liquid.
		Buccal mode of delivery BCIO:011040		Ingestion mode of delivery that involves absorption of a chemical through the lining of the buccal cavity.
		Inhalation mode of delivery BCIO:011041		Ingestion mode of delivery that involves absorption of a chemical through the upper airways or lungs by inspiration.
		Injection mode of delivery BCIO:011042		Ingestion mode of delivery that involves a chemical being introduced into body tissue through a hollow needle that punctures the skin.
			Subcutaneous injection mode of delivery BCIO:011043	Injection mode of delivery in which the tissue receiving the chemical is subcutaneous tissue.
			Intravenous injection mode of delivery BCIO:011044	Injection mode of delivery in which the tissue receiving the chemical is subcutaneous tissue.
			Intramuscular injection mode of delivery BCIO:011045	Injection mode of delivery in which the tissue receiving the chemical is muscle.
		Wearable ingestion mode of delivery BCIO:011046		Injection mode of delivery in which the tissue receiving the chemical is muscle.	Includes insulin pump.
	Chewable substance mode of delivery BCIO:011047			Ingestion mode of delivery that involves chewing of a soft material.	This includes chewing gum. Often involves ingestion of a chemical that is released by chewing and absorbed through the lining of the buccal cavity.
	Physical stimulus mode of delivery BCIO:011048			A mode of delivery that involves application of a physical stimulus to the body.
		Light exposure mode of delivery BCIO:011049		Physical stimulus mode of delivery that involves exposure of light to the body.
		Temperature mode of delivery BCIO:011050		Physical stimulus mode of delivery that involves application of heat or cold to the body.
		Electrical stimulation mode of delivery BCIO:011051		Physical stimulus mode of delivery that involves application of electrical stimulation to the body.
		Physical pressure mode of delivery BCIO:011052		Physical stimulus mode of delivery that involves application of physical pressure to the outside of the body.	Includes massage.
		Wearable stimulus mode of delivery BCIO:011053		Physical stimulus mode of delivery that involves a device that is worn on the body.
Somatic alteration mode of delivery BCIO:011054				Physical stimulus mode of delivery that involves a device that is worn on the body.	Includes surgery.
Individual-based mode of delivery *BCIO:011055				Mode of delivery that involves one recipient in the location where the intervention is delivered.
Pair-based mode of delivery *BCIO:011056				Mode of delivery tht involves two recipients in the location where the intervention is delivered who have an interpersonal relationship.
Group-based mode of delivery *BCIO:011057				Mode of delivery that involves three or more people in the location where the intervention is delivered.
Uni-directional mode of delivery **BCIO:011058				Mode of delivery in which the only causal influence is from the intervention source to the recipient.
Interactional mode of delivery **BCIO:011059				Mode of delivery in which there is causal influence from the intervention source to the recipient and from the recipient to the source.
Synchronous mode of delivery ***BCIO:011060				Mode of delivery that involves delivery and receipt of the intervention or its components occurring at the same time or very close in time.
Asynchronous mode of delivery ***BCIO:011061				Mode of delivery that involves receipt of the intervention or its components taking place a significant period of time after delivery.
Push mode of delivery ****BCIO:011062				Mode of delivery that is not dependent on actions on the part of the intervention recipient.
Pull mode of delivery ****BCIO:011063				Mode of delivery that requires some action on the part of the recipient.
Gamification mode of delivery BCIO:011064				Mode of delivery that involves application of typical elements of game playing to other areas of activity, typically as an online marketing technique to encourage engagement with a product or service.	Includes point scoring, competition with others, and rules of play.
Arts feature mode of delivery BCIO:011065				Mode of delivery that involves application of creativity on the part of the intervention recipient.	Includes art therapy, music therapy, dance and acting.
Note. Entity IDs correspond to Behaviour Change Intervention Ontology (BCIO);* Only one of individual-based, group-based or pair-based mode of delivery will apply; **only one of uni-directional or
interactional mode of delivery will apply; ***only one of synchronous or asynchronous mode of delivery will apply; **** only one of push or pull mode of delivery will apply.

## Sheet: RoB 2.0
Domain	Signaling question				QUASI						CLUSTER		CLUSTER					QUASI					CLUSTER				CLUSTER			QUASI	QUASI													CLUSTER	CLUSTER	CLUSTER
General	Rater initials	Final	Final	Final	Final	Final	Final	Final	Final	Final	Final	Final	Final	Final	Final	Final	Final	Final	Final	Final	Final	Final	Final	Final	Final	Final	Final	Final	Final	Final	Final	Final	Final	Final	Final	Final	Final	Final	Final	Final	Final	Final	Final	Final	Final	Final	Final	Final	Final
	Author, Year	Abd-Elsayed, 2012	Abhyankar, 2010	Avenell, 2004	Welton, 1999	Weston, 1997	Wong, 2013	Freer, 2009	Weinfurt, 2008b	Nystuen, 2004	Liénard, 2006	Bergenmar, 2014	Monaghan, 2007	Ellis, 2002	Ford, 2004	Jennings, 2015	Halpern, 2004	Diguiseppi, 2006	Jeste, 2009	Cockayne, 2017	Wells, 2013	Miller, 1999	Litchfield, 2005	Mandelblatt, 2005	Treshcan, 2003	Trevana, 2006	Paul, 2011	Du, 2009	Kendrick, 2001	Pighills, 2009a	Pighills, 2009b	Treweek, 2012	Bentley, 2004	Simel, 1991	MacQueen, 2014	Kerr, 2004	Foss, 2016	Wadland, 1990	Cooper, 1997	Larkey, 2002	Free, 2010a	Free, 2010b	Free, 2010c	Lee, 2017	Kimmick, 2005	Coyne, 2003	Mudano, 2013	Man, 2015a	Man, 2015b
1. Risk of bias from randomization	1.1 Was the allocation sequence random?	Y/PY	NI	Y/PY	PN/N	Y/PY	Y/PY	Y/PY	NI	Y/PY	Y/PY	NI	Y/PY	NI	Y/PY	Y/PY	PN/N	PN/N	NI	Y/PY	Y/PY	PN/N	Y/PY	PN/N	Y/PY	Y/PY	Y/PY	NI	Y/PY	PN/N	PN/N	Y/PY	NI	Y/PY	Y/PY	Y/PY	Y/PY	NI	Y/PY	NI	Y/PY	PN/N	PN/N	Y/PY	NI	NI	PN/N	Y/PY	Y/PY
	1.1 Justification quote or notes [in square brackets]	Computer-generated assignments, stratified by underlying study,	Participants were allocated to the study groups using random permuted blocks of three to ensure equal numbers of participants in each group as the study progressed. [Insufficient detail on randomization sequence]	The study nurse then used preprogrammed a laptop computer to generate random allocation to either the blinded, placebo open trial design or the controlled trial design in a 1: 2 ratio.	For practical purposes nurses arranged to see patients in weekly blocks so that information about one trial was provided to all patients attending that week.	A randomization list was generated using a random numbers table and held centrally at the Data Coordinating Centre.	This investigator (J.J.Y.) then allocated each unique study number to either telephone or mail follow-up (in a 1:1 ratio) according to the randomization sequence and returned the participant allocation list to the study nurse.	Randomization was conducted using sequential, sealed, opaque envelopes, prepared by an independent person.	Each participant was randomly assigned to 1 of 3 disclosure groups	The randomization was done by means of a computer-generated list.	French centers that had expressed an interest in the trial were randomly allocated by the coordinating office (IDDI, Brussels, Belgium) to either the Visited or Non-visited group, by a minimization technique to ensure balance between groups with respect to center type (public versus private hospitals) and location (greater Paris area versus French provinces).	The study nurse conducted the randomization during the consultation in another room;	Clinical sites were assigned at random to either intervention (additional communications) or control (usual communications) using a computer-generated algorithm with stratification by country and contracted recruitment target.	... then randomized centrally … [sequence unclear]	[Minimal information on randomization but large trial within a trial and geocoded participants (stratified allocation), so probably yes]	Patients on this list were randomly assigned a 0 (no incentive offer) or a 1 (incentive offer) using a computer algorithm (rand.nextdouble() > 0.500). This was a simple fixed randomisation method rather than an adaptive method; therefore, no effort was made to balance the groups.	Patients were then assigned, on an alternating basis, to study A or study B.	The two strategies were assigned systematically by week and study site, in a ratio of one telephone week to four clinic weeks (to allow a larger sample to be recruited in the clinics, where a secondary study was conducted among enrolled patients).	Subjects were then randomly assigned to either of 2 simulated consent procedures: (a) routine consent or (b) multimedia consent.	An independent data manager at the YTU, who was not involved in the recruitment of participants, generated the allocation sequence for the embedded methodology trial electronically. Randomisation was stratified by centre, using a single large block per site, which corresponded to its total sample size. Participants were allocated 1:1:1 to receive, in their invitation pack,...	Participants who consented and completed baseline surveys were randomly assigned to the intervention or control condition using a centralized computerized program. The randomization table was generated by the study statistician using permuted block randomization method before uploading it to the computerized programs.	[…] alternating incoming messages were provided to the SI for screening.	Randomisation was achieved by means of a computer generated randomization code.	Women were randomized to intervention or control arm based on clinic day (e.g., weeks 1 and 3: Monday, Wednesday, Friday, the intervention was delivered, and Tuesday and Thursday, the control condition was used; on weeks 2 and 4, the order was reversed).	The version was randomly assigned by a computer generated randomization code.	A random sample of 60 people was generated by computer, reflecting the age distribution of the practice across the three strata.	In the first year of recruitment centres were randomised to either randomise patients prior to treatment (Up-front:U) or after they had completed 3 months of treatment (Delayed: D). [looked up main report and an appropriate randomization was used for patients so assume also used for the SWAT]	Upon completion of the baseline survey, study participants were stratified by race and then randomized to either the intervention or control arm. [insufficient information]	Within each health visitor caseload, families identified only by a unique identifying number, were randomly allocated to each group using ACCESS by a researcher not involved with the project.	When delivered to general practices the recruitment packs were placed in boxes with the ‘‘control’’ and ‘‘intervention’’ packs stacked alternately so that an equal number of each was sent out.	When delivered to general practices the recruitment packs were placed in boxes with the ‘‘control’’ and ‘‘intervention’’ packs stacked alternately so that an equal number of each was sent out.	The study statistician (G.M.) generated a list of random numbers and participant IDs broken down into mailing blocks, which SPCRN used to randomly allocate GPs to receive either an e-mail or a postal invitation on a 1:1 basis without stratification.	Packets containing an explanation letter, a copy of one of the recruitment notices/informed consent forms, and a questionnaire were randomly distributed through course instructors to pharmacy students at five different universities.	Patients were randomly assigned to Consent Form A or B (see the Appendix) using a computer-generated scheme.	At enrollment participants were randomized to one of two informed consent conditions: IC-C which included a closed-ended assessment of comprehension or IC-O which included an open ended assessment. [sequence not clear but remained sequential and concealed]	Random number tables were used to decide which version would be given first and leaflets were ordered consecutively to ensure that in a class of participants all versions were used and participants would not receive the same scenario or leaflet version as their neighbor.	We used computer-generated block-randomization with block sizes of 2, 4, and 6 to allocate participants to one of the two groups before any further information about The Danish Calmette Study was given.	interested participants were randomly assigned to have the study coordinators either actively read the consent form or on their own.	The allocation sequence was pre-determined from a computer generated list of numbers.	The women identified through this selection process were then randomized to the training intervention or control group and called again to describe the purpose of the study and ask them if they were willing to participate.	The participants were randomly allocated using a web based random number generator to the intervention or control group.	The data manager placed registration ID numbers of participants in ascending numerical order and alternate participants were allocated systematically to the intervention or control group.	The data manager placed the ID numbers of participants in increasing numerical order and alternate participants were allocated systematically to the intervention or control group.	An investigator not involved in outcome assessment generated a 1:1 randomisation schedule using a random number generator and assigned clinics to the groups.	Main member networks were randomly assigned as a unit to receive standard information or educational intervention.	were randomly assigned […] Because many affiliateinstitutions share institutional review boards (IRBs), the unit of randomization was the IRB, with the exception of CALGB institutions.	Women were assigned to receive the tablet computer or cell phone based on their day of birth (even days receiving the tablet computer and odd days receiving the cell phone).	Each practice list was randomised separately following the same procedure: each patient was assigned a computer generated random number using Excel (Microsoft Inc., Redmond, WA, USA). The list included an ID number for each patient, rather than any identifiable information, thereby reducing the risk of any selection bias on the part of the researcher conducting the randomisation. The list was the…	Each practice list was randomised separately following the same procedure: each patient was assigned a computer generated random number using Excel (Microsoft Inc., Redmond, WA, USA). The list included an ID number for each patient, rather than any identifiable information, thereby reducing the risk of any selection bias on the part of the researcher conducting the randomisation. The list was the…
	1.2 Was the allocation sequence concealed until participants were enrolled and assigned to interventions?	Y/PY	NI	Y/PY	PN/N	Y/PY	Y/PY	Y/PY	NI	Y/PY	Y/PY	NI	Y/PY	Y/PY	NI	Y/PY	PN/N	PN/N	NI	Y/PY	Y/PY	PN/N	Y/PY	PN/N	Y/PY	Y/PY	Y/PY	NI	Y/PY	Y/PY	Y/PY	Y/PY	NI	Y/PY	Y/PY	NI	Y/PY	NI	Y/PY	NI	Y/PY	Y/PY	Y/PY	Y/PY	NI	NI	PN/N	Y/PY	Y/PY
	1.2 Justification quote or notes [in square brackets]	stored in sequentially numbered opaque envelopes that were opened when subjects agreed to discuss the study.	[no information about concealment, minimal information about allocation sequence and unclear if researchers were aware]	The study nurse then used preprogrammed a laptop computer to generate random allocation to either the blinded, placebo open trial design or the controlled trial design in a 1: 2 ratio.	[no evidence of concealment from nurses who were booking appointments and not random allocation]	The study nurse obtained each participant’s allocation assignment by phone from a member of the study staff.	To ensure concealment of allocation, one of the investigators (JJY), who was not directly involved in the recruitment of the patients from family physicians’ offices and who was unaware of the patients’ identities, produced a computer generated randomization sequence (block size 4) stratified by family practice.	Randomization was conducted using sequential, sealed, opaque envelopes, prepared by an independent person.	[no mention of concealment]	[allocation done by project administartion]	[allocation done by coordinating office]	[randomization conducted while participant was in consultation, unclear if sequence was concealed from nurse conducting randomization]	[randomization procedure lacks information to know if sequence was consealed, likely yes considering size of trial and computer algorithm]	[brief indication that randomization was done at a central location]	[no mention of concealment]	Patients were randomised centrally from the Medicines Monitoring Unit of the University of Dundee.	[likely that researchers aware of allocation sequence]	[sequence was by week and would be known to clinic staff]	[sequence not mentioned]	The researchers, patients and podiatrists were blind to the allocation.	The randomization sequence was concealed from all other study personnel, including the RA, until the time that the RA accessed the computer system to randomize each individual patient to intervention or control conditions. Only the specific patient’s group assignment was provided by the computer system at the time of a patient randomization, keeping the remaining group assignments concealed.	[…] alternating incoming messages were provided to the SI for screening. […] Advertisements sometimes provided telephone numbers of both the SI and RAs, with one having a doctor's name attached, potentially leading to some self-selection in our sampling process.	[sequence was generated by a computer so likely concealed]	[Allocation sequence likely known to those providing intervetnion.]	The randomized assignment was maintained in sealed, opaque envelopes that were only opened just before the presentation of the proposed study.	Participants were blinded to allocation, as they were not aware that there would be a different recruitment method imposed after the implementation of the privacy laws. [allocation done by computer and random samples from before and after policy change, no way to introduce bias at this level]	[looked up larger report and randomization was done using a minimization algorithm with random component, would be concealed]	[allocation happened after consent and baseline measures taken, unclear if concealed]	Within each health visitor caseload, families identified only by a unique identifying number, were randomly allocated to each group using ACCESS by a researcher not involved with the project.	In this instance, for practical reasons alternation was easier to perform and there was no reason to suppose that the ordering would not be interfered with by GP practice staff as they were unaware of the study. [Allocation sequence not concealed from researchers but GP staff mailing letters did not know about sequence therefore concealed]	In this instance, for practical reasons alternation was easier to perform and there was no reason to suppose that the ordering would not be interfered with by GP practice staff as they were unaware of the study. [Allocation sequence not concealed from researchers but GP staff mailing letters did not know about sequence therefore concealed]	All research staff, except SPCRN staff, were blind to GP recruitment allocation until the study database was locked.	[no detail on sequence used]	[Sequence was done via computer, likely conceled]	Group assignments were concealed in sequentially numbered, sealed opaque envelopes. Staff opened the envelopes sequentially after a participant was enrolled to determine which condition that participant was randomized to receive.	The leaflets were distributed consecutively to the students in each class as they had chosen to sit that day. [leaflets were consecutive but no description if they were concealed or if person handing out/receiving could identify them]	Participants were randomized immediately after verbal informed consent.	[no detail provided on randomization]	Formal entry and randomisation was signalled by opening the next in a series of sealed, opaque envelopes. […] Importantly, at this stage, the women were unaware that they were participating in a randomised trial.	[no detail provided on randomization]	The ID numbers were not linked to any names or other personally identifying information so allocation was concealed.	The ID numbers were not linked to any names or other personally identifying information so allocation was concealed.	The ID numbers were not linked to any personal or identifying data and therefore allocation was concealed.	An investigator not involved in outcome assessment generated a 1:1 randomisation schedule using a random number generator and assigned clinics to the groups.	[no information]	[no information]	[procedure not random enough, care providers likely aware of sequence]	Patients were blind to the embedded recruitment trial (i.e. they were not told they were part of a recruitment trial – see ‘Research ethics approval’), while researchers knew about the trial, but were blind to patient allocation.	Patients were blind to the embedded recruitment trial (i.e. they were not told they were part of a recruitment trial – see ‘Research ethics approval’), while researchers knew about the trial, but were blind to patient allocation.
	1.3 Did baseline differences between intervention groups suggest a problem with the randomization process?	PN/N	PN/N	PN/N	Y/PY	PN/N	PN/N	Y/PY	PN/N	PN/N	PN/N	PN/N	PN/N	Y/PY	NI	PN/N	PN/N	PN/N	PN/N	NI	PN/N	PN/N	NI	PN/N	PN/N	PN/N	NI	PN/N	NI	NI	NI	PN/N	NI	PN/N	PN/N	NI	PN/N	NI	PN/N	NI	NI	PN/N	PN/N	NI	NI	Y/PY	Y/PY	PN/N	PN/N
	1.3 Justification quote or notes [in square brackets]	Among those who agreed to discuss research – and were thereby included in the statistical analysis – the groups randomized to each consenting approach were reasonably balanced (Table II), except perhaps for level of education (absolute standardized difference of 0.23).	The differences by study group with respect to demographic characteristics (Table 1) were not statistically significant	[no analyses done but proportions in Table 1 are comparable]	We assessed differences in personal characteristics with two tailed ÷2 tests between women allocated to hear about each trial, and this showed significant differences in socioeconomic group and smoking.	[no tests of significance but values appear comparable in table 1]	Participants in each group were similar in age (telephone group: mean age 55.7 years, standard deviation 6.1; mail group: mean age 55.6 years, standard deviation 6.3).	[previous admission to NICU extremely different across groups (10 vs 30 vs 40 vs 0%) and could affect research experience and willingness to participate in trial]	None of the participant characteristics differed by experimental group (P > .19 for all comparisons)	Small differences were found between the intervention group and the control group after the initial randomization (Table 1). […] None of these differences were significant.	Center types and geographic locations were well balanced both in all randomized centers and in centers that entered patients into the trial.	There were no statistically significant differences between the groups in patients ’ demographic and clinical characteristics.	[not much detail on centers but appears balanced in Table 1]	Significantly more women who received the clinical trials booklet were classified as possible or definite cases of anxiety (63 versus 33%, P = 0.0008) and depression (21 versus 5%, P = 0.03) according to HADS.	[Baseline characteristics not reported for either group, unable to make a judgement]	There were no differences in age, sex, social deprivation, geographic location and invitation to different trials between the incentive and non-incentive groups.	Patients in study B were older (mean age, 61 years vs 57 years; P=.01), but the 2 patient groups were otherwise similar.	Facility, time of visit, and patient sex distributions were similar for the two screening strategies (Table 1). Telephone screening yielded relatively more patients aged 18–24 and >65, and relatively fewer persons aged 25–34 years.	There were no significant differences in demographic or clinical characteristics between subjects in the routine vs multimedia consent conditions within either diagnostic group (table 1).	[baseline characteristics not reported]	Overall, the intervention group was younger and more likely to have had chemotherapy in the last year (marginally significant, p<0.1). [Baseline intention to participate also appears higher in control group, no analyses to confirm but also differences are only marginally significant. Not sig under a more rigorous cut off of .05 or .01]	There were no signifcant differences in gender (SI: 66.5% female, RAs: 65.2% female; X2=0.03, df=1, p=0.86) or age (SI: M=43.8 years (SD=13.7), RAs: M=46.5 (SD=13.5); t=-1.6, df=251, p=0.12) between those interviewed by the SI and those interviewed by the RAs.	[no baseline details reported for participants or centers]	There were no significant differences between women in the intervention and control groups.	Demographic characteristics, education, psychological status, and understanding of the associated risk or pain were similar in each group.	[no significant differences in baseline charachteristics between grous in Table 1]	[no baseline characteristics of centers or patients reported]	Overall, women in the two study arms had similar demographic and clinical characteristics except that control participants were more likely to have a diagnosis of diabetes (P = 0.006) and were slightly more likely to be categorized in a lower SES group, although this difference did not reach statistical significance.	[baseline charachteristics not reported]	[baseline charachteristics not reported]	[baseline charachteristics not reported]	The differences between groups were not significant for any characteristic (P50.112, 0.110, and 1.000 for number of men, years qualified, and number of GPs in training, respectively). [baseline characteristics only reported for responders, not full sample]	[baseline characteristics not reported]	Patients randomized to Consent A vs B were similar in age, years of education, race, employment status, and presence of a family member during the consent process (Table 1).	No major differences were observed between arms, however women in the IC-C arm tended to identify as Muslim and the small number of women with no functional literacy (n =3) were also in this arm (Table 2).	[no baseline characteristics reported]	[no test of significance but baseline numbers seem similar from Table 1]	[no baseline characteristics provided]	Figure 1 shows the allocation of women within the trial and Table 1 shows the baseline characteristics and comparability of these groups. [no tests but values look ok] There were systematic differences at the start of the study between the preference groups and those who agreed to be randomised. [those not agreeing to randomization had systematic differences but based on table 3 randomization was…	[no baseline data provided]	[no baseline data provided]	The mean age of participants was 35.8 years (SD 10.8) for the intervention group and 36.2 years (SD 11.1) for the control group. [limited baseline data but appears ok]	The mean age of participants was 33.4 years or the intervention group (SD 9.2) and 34.1 years for the control group (SD 9.4) [limited baseline data but appears ok]	[no baseline data provided]	Although the unit of random assignment was the main member, the unit of observation for analysis was the individual institutions. [uneven institution randmization, 53 (42%) vs 72 (58%), suggest a problem with sequence but without demographic information unclear if biased or not]	[looks fairly balanced however number of IRBs (24 vs 20) and therefore participants from each group was disproportionate; 137 vs 89]	The women assigned to the tablet computer were slightly older (mean age standard deviation: ± 74.6 7.1) compared to the women who used the IVRS ± ± (mean age standard deviation: 73.2 6.7) (Table 2). [some characteristics appear unequal between groups, and group size itself not equal (93 vs 67)]	Comparison of baseline characteristics showed a similar mean age (both mean 53) and similar proportions of men (34 % in optimised materials group and 33 % in the group receiving the original materials – see Tables 1 and 2).	Comparison of baseline characteristics showed a similar mean age (both mean 67) and similar proportions of men (72.5 % in optimised materials group and 72.4 % in the group receiving the original materials).
	1. Risk-of-bias judgement	Low	Some concerns	Low	High	Low	Low	Some concerns	Some concerns	Low	Low	Some concerns	Low	Some concerns	Some concerns	Low	High	High	Some concerns	Low	Low	High	Low	High	Low	Low	Low	Some concerns	Low	Some concerns	Some concerns	Low	Some concerns	Low	Low	Some concerns	Low	Some concerns	Low	Some concerns	Some concerns	Some concerns	Some concerns	Low	Some concerns	High	High	Low	Low
	1. Rationale for overridden judgement																													[Although sequence not random or concealed, practices were unaware and therefore unlikely to tamper with sequence, changed from high to some concerns]	[Although sequence not random or concealed, practices were unaware and therefore unlikely to tamper with sequence, changed from high to some concerns]										[had to enter judgement manually as combo does not appear in guidance. Based on the other two studies within this paper listed as "some concerns"]	[had to enter judgement manually as combo does not appear in guidance. Based on randomization sequence issue listed as "some concerns"]	[had to enter judgement manually as combo does not appear in guidance. Based on randomization sequence issue listed as "some concerns"]
2a. Risk of bias due to deviations from the intended intervention (effect of assignment to intervention)	2.1a. Were participants aware of their assigned intervention during the trial?	PN/N	PN/N	PN/N	PN/N	Y/PY	PN/N	PN/N	PN/N	PN/N	PN/N	PN/N	PN/N	Y/PY	PN/N	PN/N	PN/N	PN/N	Y/PY	PN/N	Y/PY	PN/N	Y/PY	NI	PN/N	PN/N	PN/N	NI	PN/N	PN/N	PN/N	PN/N	PN/N	PN/N	PN/N	PN/N	PN/N	PN/N	PN/N	PN/N	PN/N	PN/N	PN/N	PN/N	PN/N	NI	NI	PN/N	PN/N
	2.1a Justification quote or notes [in square brackets]	[not explicit but consent was waived by REB, therefore unlikely they were aware of group or intervention]	[unclear what was explained to participants, including unclear consent, but unlikely particiapns could discern which task they were allocated to based on the interventions recieved]	[not explicit but appears participants were unaware of intervention or group. They were aware of parent trial group as part of the intervention]	Women had no prior knowledge about the trial they would be asked to consider joining, and they had no knowledge that the trial might or might not include a placebo arm.	[unclear, obtained informed consent for intervention and trial was hypothetical so possible participant aware of allocation if they knew what the intervention was]	[no explicit information but likely unaware of intervention or allocation]	The researcher gave the standardized explanation at the time parents received the written information;	[participants not likely aware of assigned group]	[participants not likely to know about intervention; phone follow-ups on a letter]	Investigators were not informed that they would be randomized to be visited or not, for such information might have ruined the very purpose of the study.	[participants given recording to take home or not, unclear what is told to participants when consenting to recording but likely did not know about intervention arms]	As clinical sites entered the study (between June 2001 and December 2003) they were informed that most communication would be from the relevant Regional Coordinating Centre but that there may be some communications from the central trial coordinators in Sydney. They were not specifically informed about the conduct of this recruitment study. Regional Coordinating Centres were informed about the st…	The purpose of the research was explained and women were given an information sheet to read. Written informed consent for this study was obtained from women who agreed to participate.	[Trial happened during recruitment process and was not explained to participants. No consent was obtained prior to recruitment trial]	[Trial happened during recruitment process and was not explained to participants. No consent was obtained prior to recruitment trial]	[unclear what participants were told about trial but not told it was hypothetical until after and all participants received all 9 scenarios]	[trial ocurred during recruitment process, unlikely participant knew about the other recruitment method]	All the participants were informed that they would receive a simulated consent process for a hypothetical trial and were asked to imagine that they were actually being invited to participate in that trial. [unclear exactly how consent procedures were explained, possible that they knew which group they were in]	The researchers, patients and podiatrists were blind to the allocation.	Due to the nature of the intervention, neither participants nor the RA was blinded to study group assignment.	[unlikely participants were aware of intervention, but may have knows if the screener was the SI or an RA]	[site staff likely knew which group they were in]	[women consented to trial, but unclear what they were explained about the study]	They were told that the purpose of the interview was to evaluate the influence of risk and discomfort associated with participation in clinical trials on patients’ willingness to participate. [know premise of study but not group]	Participants were blinded to allocation, as they were not aware that there would be a different recruitment method imposed after the implementation of the privacy laws.	[centers were randomized, participants likely unaware of intervetnion]	[unclear whether participants were aware of group. If they knew there would be a possible video to watch they would be aware]	[unlikely participants were aware of intervention at all]	[unlikely participants were aware of intervention at all]	[unlikely participants were aware of intervention at all]	[unlikely participants were aware of intervention at all]	Students were asked to not discuss their responses or what they read with other students.	[patients unaware of study at all]	[unclear but not likely aware of which group they are in]	[unclear but not likely aware of which group they are in]	[consent was obtained before randomization, possibly aware which intervention group they were assigned to but probably explained in a way to maintain some blinding]	[unclear but not likely aware of which group they are in as no consent for intervention appears to be done]	Importantly, at this stage, the women were unaware that they were participating in a randomised trial.	[no information but since participant recruiters were likely unaware assume potential participants also unaware]	This is a single-blind controlled trial with those assessing outcomes blind to the intervention.	This is a single-blind controlled trial with those assessing outcomes blind to the intervention.	This is a single-blind controlled trial with those assessing outcomes blind to the intervention group.	The clinicians and support staff (practice managers and receptionists) were blind to the different recruitment strategies that were being tested in this study.	[unclear but due to nature of intervention unlikely they we aware (no consent obtained)]	[patients were explained the study but unclear if they were aware of allocated intervention]	[unclear what was explained to participants about the study, may be aware of allocation]	Patients were blind to the embedded recruitment trial (i.e. they were not told they were part of a recruitment trial – see ‘Research ethics approval’), while researchers knew about the trial, but were blind to patient allocation.	Patients were blind to the embedded recruitment trial (i.e. they were not told they were part of a recruitment trial – see ‘Research ethics approval’), while researchers knew about the trial, but were blind to patient allocation.
	2.2a. Were carers and people delivering the interventions aware of participants' assigned intervention during the trial?	Y/PY	Y/PY	Y/PY	Y/PY	Y/PY	Y/PY	Y/PY	Y/PY	Y/PY	Y/PY	PN/N	Y/PY	Y/PY	Y/PY	Y/PY	Y/PY	Y/PY	Y/PY	PN/N	Y/PY	Y/PY	Y/PY	Y/PY	Y/PY	Y/PY	Y/PY	Y/PY	Y/PY	PN/N	PN/N	Y/PY	PN/N	Y/PY	Y/PY	NI	Y/PY	Y/PY	Y/PY	Y/PY	Y/PY	Y/PY	Y/PY	Y/PY	Y/PY	Y/PY	Y/PY	PN/N	PN/N
	2.2a Justification quote or notes [in square brackets]	[coordinator conducting consent would be aware of intervention based on form used]	[individuals delivering intervention would be aware of allocation]	[nurse reading study information would be aware of allocation; but outcome assessor was blinded]	[unclear but nurses presenting trial information likely aware of allocation as explanation would include placebo or not]	[individual providing video and questionnaire would be aware of intervention group]	[individual making phone calls would be aware of group assignment]	The researcher gave the standardized explanation at the time parents received the written information;	After reviewing the informed consent document, the interviewers asked participants questions	[assume person phoning knew the study design and therefore allocation]	[assume staff conducting site visits aware of allocation]	... leaving the physician blinded to which group the patient was randomized.	[individuals providing additional communication likely aware of allocation]	[individual would either provide them with booklet or not, likely new allocation]	[assume individuals mailing, calling, and running church sessions likely aware of intervention group, at least between control and 3 interventions]	Research nurses and study personnel were not blinded to the randomisation.	[allocation sequence known therefore researcher likely aware of assignemnt]	[RAs and receptionists would be aware of allocation]	[the RA delivering intervention would know which group they are in]	The researchers, patients and podiatrists were blind to the allocation.	Due to the nature of the intervention, neither participants nor the RA was blinded to study group assignment.	[SI and RAs would be aware of which group participant was in]	[individuals providing site support and training would know which group site was in]	[allocation sequence not concealed therefore those providing intervention would be aware of group]	[person conducting interview likely aware of group]	[providers would be aware of change from opt-out to opt-in procedure]	[center and staff would be aware of group allocation]	[coordinator would have them watch video or not, aware of assignment]	[individual mailing study materials likely aware of group]	In this instance, for practical reasons alternation was easier to perform and there was no reason to suppose that the ordering would not be interfered with by GP practice staff as they were unaware of the study.	In this instance, for practical reasons alternation was easier to perform and there was no reason to suppose that the ordering would not be interfered with by GP practice staff as they were unaware of the study.	Staff sending out the invitations and reminders also recorded how long they spent on these tasks. [staff sending mail/emails would be aware]	Packets containing an explanation letter, a copy of one of the recruitment notices/informed consent forms, and a questionnaire were randomly distributed through course instructors to pharmacy students at five different universities. [course instructor likely unaware]	[investigator reading consent form to patients would be aware of which form is being used]	[RA delivering intervention would be aware of group]	[unclear who distributed leaflets or wether they were blind to allocation]	[conversation continued over the phone, or arranged face to face for later. Person delivering intervention would be aware]	[person reading (or not) consent form would be aware of group assignment]	[investigator conducting consent procedure would be aware of allocation]	[individual training the lay recruiters likely aware of intervention group]	This is a single-blind controlled trial with those assessing outcomes blind to the intervention.	This is a single-blind controlled trial with those assessing outcomes blind to the intervention.	This is a single-blind controlled trial with those assessing outcomes blind to the intervention group.	[no information but RA mailing postcards likely aware of intervention group]	[likely that individuals preparing educational materials for sites aware of allocation]	[unclear, but likely insitutions/CRAs were aware of which intervention they were assigned]	[carers likely aware as they delivered the assigned intervention technology]	Patients were blind to the embedded recruitment trial (i.e. they were not told they were part of a recruitment trial – see ‘Research ethics approval’), while researchers knew about the trial, but were blind to patient allocation.	Patients were blind to the embedded recruitment trial (i.e. they were not told they were part of a recruitment trial – see ‘Research ethics approval’), while researchers knew about the trial, but were blind to patient allocation.
	2.3a. If Y/PY/NI to 2.1a or 2.2a: Were there deviations from the intended intervention that arose because of the trial context?	PN/N	PN/N	PN/N	PN/N	PN/N	PN/N	PN/N	PN/N	PN/N	PN/N	NA	PN/N	PN/N	PN/N	PN/N	PN/N	Y/PY	PN/N	NA	PN/N	PN/N	PN/N	PN/N	PN/N	PN/N	NI	PN/N	PN/N	NA	NA	PN/N	NA	PN/N	PN/N	PN/N	PN/N	PN/N	PN/N	PN/N	PN/N	PN/N	PN/N	PN/N	PN/N	PN/N	PN/N	NA	NA
	2.3a Justification quote or notes [in square brackets]	[no evidence of deviations]	[no evidence of deviation]	[no evidence of deviations]	[no evidence of deviations]	[no evidence of deviations]	[no evidene of deviations and intervention is easy to deliver]	[no evidence of deviations and intervention relatively simple to administer]	[no evidence of deviations and intervention relatively simple to administer]	[no evidence of deviations and intervention relatively simple to administer]	Investigators requesting on-site visits were visited regardless of the randomized group their center had been allocated to. [deviations present but what would arise in a real world context and part of protocol]		[no evidence of deviations]	[no evidence of deviation, but 4 participants dropped out after randomization (3 intervention, 1 control)]	[no evidence of deviations]	[no deviations reported]	[no evidence of deviations]	[there were a number of deviations which were more pragmatic in nature than related to the protocol; eg. phone numbers not working] at least some ineligible patients were presumably excluded by the receptionists, since <2% of patients contacted in the clinic by the RA were found to be ineligible, compared with 11% of those contacted by telephone.	[no evidence of deviations]		[no evidence of deviations]	[no evidence of deviations]	[no evidence of deviations]	[no evidence of deviations]	[no evidence of deviations]	[no evidence of deviations]	[no evidence of deviation but abstract to short to make a judgement here]	[no evidence of deviations]	[no evidence of deviations]			[no evidence of deviations]		In all cases, the independent attorney rated presentations as fair and balanced.	[no evidence of deviations]	[no deviations reported]	[Fig 2 indicates all those randomized received the allocated intervention]	[no evidence of deviations but procedures described very briefly in paper]	[no evidence of deviations]	[no evidence of deviations]	[no evidence of deviations]	[no evidence of deviations]	[no evidence of deviations]	[no evidence of deviations]	[only deviations are as expected, with some individuals not attending the offered training]	[no evidence of deviations]	[many intervention participants did not complete the IVRS screening questions but interventions were implemented as assigned]
	2.4a. If Y/PY to 2.3a: Were these deviations likely to have affected the outcome?	NA	NA	NA	NA	NA	NA	NA	NA	NA	NA	NA	NA	NA	NA	NA	NA	PN/N	NA	NA	NA	NA	NA	NA	NA	NA	NA	NA	NA	NA	NA	NA	NA	NA	NA	NA	NA	NA	NA	NA	NA	NA	NA	NA	NA	NA	NA	NA	NA
	2.4a Justification quote or notes [in square brackets]																	[receptionists only excluded ineligible participants who would not have been recruited anyway, does not likely affect outcome]
	2.5a. If Y/PY/NI to 2.4a: Were these deviations from intended intervention balanced between groups?	NA	NA	NA	NA	NA	NA	NA	NA	NA	NA	NA	NA	NA	NA	NA	NA	NA	NA	NA	NA	NA	NA	NA	NA	NA	NA	NA	NA	NA	NA	NA	NA	NA	NA	NA	NA	NA	NA	NA	NA	NA	NA	NA	NA	NA	NA	NA	NA
	2.5a Justification quote or notes [in square brackets]
	2a. Part 1 judgement	Low	Low	Low	Low	Low	Low	Low	Low	Low	Low	Low	Low	Low	Low	Low	Low	Some concerns	Low	Low	Low	Low	Low	Low	Low	Low	Some concerns	Low	Low	Low	Low	Low	Low	Low	Low	Low	Low	Low	Low	Low	Low	Low	Low	Low	Low	Low	Low	Low	Low
	2.6a. Was an appropriate analysis used to estimate the effect of assignment to intervention?	PN/N	NI	Y/PY	Y/PY	Y/PY	Y/PY	NI	Y/PY	Y/PY	Y/PY	Y/PY	Y/PY	Y/PY	Y/PY	Y/PY	Y/PY	Y/PY	Y/PY	Y/PY	PN/N	Y/PY	Y/PY	Y/PY	Y/PY	Y/PY	Y/PY	Y/PY	Y/PY	Y/PY	Y/PY	Y/PY	PN/N	Y/PY	Y/PY	PN/N	Y/PY	PN/N	Y/PY	Y/PY	Y/PY	Y/PY	Y/PY	Y/PY	Y/PY	Y/PY	Y/PY	Y/PY	Y/PY
	2.6a Justification quote or notes [in square brackets]	The consent document format was not verifiable for ten of the patients; we thus removed them from the analysis. [this indicates 'per-protocol' or 'as-treated' which is not appropriate for our review]	[used blocks of 3 for allocation but final sample had unequal numbers between groups, possible that one participant was switched from control to implicit task]	[no mention of ITT but appear to be analysed in groups assigned]	[No mention of ITT but appears that all participants analysed in groups they were allocated]	The data were analysed according to intention to treat, and all women who underwent randomization for whom outcome data were available were included in the analysis	The analysis was conducted according to the originally assigned groups, that is, all patients were included in the analysis regardless of whether they were successfully contacted (particularly relevant for the telephone arm) or not.	[no statement about ITT and not entriely clear if all participants remained in groups allocated but seems likely]	We used general linear models and follow-up t tests to compare the disclosure groups with respect to willingness to participate in the hypothetical clinical trial,	Two different analyses were used: an intention to recruit analysis, investigating the effects of the intervention on the whole group (n = 703), and an intention to phone analysis, investigating the effects on nonresponders (n = 498).	Results were analyzed by randomized group (‘intention-to-visit’), regardless of actual site visits to the centers. To account for the randomization at the center level, all statistical tests comparing data at the patient level were adjusted for the intra center correlation [4].	For categorical data group differences were tested using the Fisher ’ s exact test. […] All reported p-values are two-sided and all analyses of differences between randomization groups were performed using intention-to-treat.	Analyses were done according to the principal of intention to treat.	Analysis was by intention-to-treat. At the time of this study, few women were invited to participate in an actual clinical trial, therefore the main outcome of the randomized trial was willingness to join the clinical trial described in a hypothetical scenario.[...] . Differences in willingness to participate in the hypothetical breast cancer trial were assessed using chi-squared test.	Chi-square tests were used to test for increased success of each of the three intervention arms versus the control arm. Each of these were tested at the P < 0.05 level as they were a priori hypotheses.	The χ2 test and an independent t-test were performed to determine significant differences. Response rates to the first invitation letter were compared between the patients who were offered the incentive and patients who were not offered the incentive.	We used Stata version 7.0 statistical soft ware (Stata Corp, College Station, Tex) to construct 2 separate ordinal logistic regression models to evaluate patients’ revealed sensitivities to the 3 manipulated trial characteristics: payment level, adverse effect rate, and placebo randomization rate. In each model, we evaluated the main effects of each independent variable, as well as an interaction…	We analysed differences between strategies with non-linear mixed models using generalized estimating equations to handle facility clustering effect, with binomial distribution and a logit link function (Zeger and Liang, 1986).	Because the MacCAT-CR and UBACC scores were skewed, and showed significant het erogeneity of variance between the 2 consent groups, con sent group differences were evaluated within diagnostic groups using the Fisher exact test or generalized Wilcoxon test.	[Participants randomized to groups remained in those groups for analysis. No mention of ITT but appears to be the method they used.]	In total, four participants (11.4%) did not complete the telephone follow-up survey (this includes the patient who was unable to receive the intervention) and, therefore, were not included in the analyses. [this is not ITT]	Using chi-square analyses with the continuity correction, we compared the two groups with regard to: the proportion of positive phone screens (screen positive rate), the proportion of positive phone screens who presented for the interview in person (show rate), the proportion of phone screen positives that were also SCID positive (positive predictive value), and the proportion of phone screen pos…	As this was a cluster randomized clinical trialthedifferencesinthetimingsbetweenthetwo collection groups for the main outcome measures were compared using a random effects model, with centrebeingfittedasarandomefect.Visitswithin patientswerenotincludedasafactorinthemodel.	We assessed intervention effectiveness by comparing the proportion intending to participate in STAR in each group.	Differences among the groups were evaluated using chi2 tests or one-way analysis of variance as appropriate; Scheffe´’s F test was used for post hoc comparisons. P < 0.05 was considered statistically significant. Data are expressed as percent or mean +/- sd.	The proportion of people recruited was compared between the two arms of the trial.	[Unclear whether ITT was used but appears participants remained in groups assigned until intervention was stopped. Authors use ITT in larger report for parent trial.]	The three eligible patients that did not complete the follow-up survey were included in the analysis because their trial enrollment status was available.	[no mention of ITT but appear to analyse participants in groups allocated]	The data were analyzed using the chi-square test to compare the group proportions between those who responded and received the article and those who did not receive it.	The data were analyzed using the chi-square test to compare the group proportions between those who responded and received the article and those who did not receive it.	The number recruited for each of e-mail and postal invitations was calculated using an intention-to-treat analysis, with undelivered e-mails and postal letters being classed as ‘‘GP not recruited.’’	To simplify analysis and interpretation of the results, respondents were randomly discarded from certain cells to achieve equal cell sizes. Given that there was a sufficient number of respondents based on the power analysis conducted before the study, this was determined to be a reasonable alternative.36 The final data set comprised 30 respondents per experimental cell (n=270).	Dichotomous variables were analyzed with X2-tests to determine if the variables were distributed equally within Consent A or B, and between those that consented or declined.	[no information on analysis for assignment to intervention but participants appear to be analysed in the group they were assigned]	[participation outcomes not repoted by group]	[no information on analysis for assignment to intervention but participants appear to be analysed in the group they were assigned and other analyses of outcomes appear appropriate]	[no results reported for effect of personnel on consent numbers]	Comparisons of categorical x2 data were made using the test, and of continuous data with normal distribution, using Student’s t test.	[no information on analysis but outcomes presented by number recruited in each group. All that is needed]	Analysis was conducted based on intention to treat.	Analysis was conducted based on intention to treat.	Analysis was conducted based on intention to treat.	Analysis was by intention to treat.	Institutions randomly assigned to the treatment arm that did not send participants to the seminar were analyzed on the basis of intent to treat.	Random effects models, with randomization unit as the random effect, were used in the analysis. [no ITT mention but outcome available for all participants and includeed variation by center in plan]	[ITT not stated but appear to analyse participants in group allocated]	Outcomes were first described separately by arm, and then compared using logistic regression to estimate the between-group odds ratio (OR) and corresponding 95 % confidence interval (CI) on the basis of the intention-to-treat principle.	Outcomes were first described separately by arm, and then compared using logistic regression to estimate the between-group odds ratio (OR) and corresponding 95 % confidence interval (CI) on the basis of the intention-to-treat principle.
	2.7a. If N/PN/NI to 2.6a: Was there potential for a substantial impact (on the result) of the failure to analyse participants in the group to which they were randomized?	PN/N	PN/N	NA	NA	NA	NA	PN/N	NA	NA	NA	NA	NA	NA	NA	NA	NA	NA	NA	NA	Y/PY	NA	NA	NA	NA	NA	NA	NA	NA	NA	NA	NA	PN/N	NA	NA	NI	NA	Y/PY	NA	NA	NA	NA	NA	NA	NA	NA	NA	NA	NA
	2.7a Justification quote or notes [in square brackets]	[unvarifiable document for 10/521 (1.9%) patients; 3/260 (1.2%) from standard group and 7/261 (2.7%) from enhanced group. Even though notcompletely balanced, small proportion should not affect results]	[unclear why group numbers are unequal but would still be analysed in group of intervention received, ok for our purposes]					[unclear whether participants were kept in groups allocated or not but unlikely to have a large impact on results as seems likely they did remain in allocated groups, but some dropout ocurred and unclear from which groups]													[Approximately 12% of participants were excluded from analyses, although balanced across groups this could still have an impact on outcome depending on their responses]												[participants excluded randomly to alance group size, unlinely to impact results]		[participants appear to be analysed in the group they were assigned]	[unclear on inpact because outcome not reported by group]		[no information on this but possible outcomes differed by recruitment personnel in site 1]
	2a. Part 2 judgement	Some concerns	Some concerns	Low	Low	Low	Low	Some concerns	Low	Low	Low	Low	Low	Low	Low	Low	Low	Low	Low	Low	High	Low	Low	Low	Low	Low	Low	Low	Low	Low	Low	Low	Some concerns	Low	Low	High	Low	High	Low	Low	Low	Low	Low	Low	Low	Low	Low	Low	Low
	2a. Risk-of-bias judgement	Some concerns	Some concerns	Low	Low	Low	Low	Some concerns	Low	Low	Low	Low	Low	Low	Low	Low	Low	Some concerns	Low	Low	High	Low	Low	Low	Low	Low	Some concerns	Low	Low	Low	Low	Low	Some concerns	Low	Low	High	Low	High	Low	Low	Low	Low	Low	Low	Low	Low	Low	Low	Low
	2a. Rationale for overridden judgement
3. Risk of bias due to missing outcome data	3.1 Were data for this outcome available for all, or nearly all, participants randomized?	Y/PY	Y/PY	Y/PY	PN/N	Y/PY	Y/PY	PN/N	Y/PY	Y/PY	Y/PY	Y/PY	Y/PY	PN/N	Y/PY	Y/PY	Y/PY	Y/PY	Y/PY	Y/PY	PN/N	Y/PY	PN/N	Y/PY	Y/PY	Y/PY	NI	Y/PY	Y/PY	Y/PY	Y/PY	Y/PY	PN/N	Y/PY	Y/PY	PN/N	Y/PY	Y/PY	Y/PY	Y/PY	Y/PY	Y/PY	Y/PY	Y/PY	Y/PY	Y/PY	PN/N	Y/PY	Y/PY
	3.1 Justification quote or notes [in square brackets]	[Control missing 9/260 (3.5%) and intervention missing 13/261 (5.0%), less than 5% in both groups and high rate of consent in this studfy so ok]	[all participants randomized included in analysis]	[all patients randomized included in outcome]	[25/243 (10.3%) in control group and 31/249 (12.4%) in intervention group did not complete questionnaire and were not included in final analysis]	[all participants randomized were included in first outcome analysis, not all completed the second questionnaire]	[all participants randomized were included in outcome]	Fifty-four parents whose infant(s) were admitted to the NICU but who did not require intensive care agreed to participate. Of these, 41 (76%) returned the questionnaires.	[40 interviews excluded as pilot, but not a source of bias as done prior to analysis]	[inlcuded outcomes for all participants randomized as well as those who actually received intervention]	[inlcuded outcomes for all sites randomized as well as those who actually received intervention]	[results reported for all participants randomized]	[all sites appear to be included in results]	[27% missing in intervention group, 29% missing in control]	[all randomized individuals are included in final analyses]	[all randomized individuals are included in final analyses]	[all individuals randomized completed interviews]	[all individuals who consented to screening completed the hypothetical trial question]	[all participants randomized received intervention and completed outcome interview]	[all participants randomized received intervention]	In total, four participants (11.4%) did not complete the telephone follow-up survey (this includes the patient who was unable to receive the intervention) and, therefore, were not included in the analyses.	61 (66%) met the study criteria for chronic major depression or dysthymic disorder (with or without concurrent major depression) and 50 (54%) entered one of the two randomized trials. [no reason provided for 11 participants being eligible and not enrolling, consent decision not described by authors, but treated as declined enrollment therefore not biased]	[28 centers recruited but aimed for 30 centers, no information provided on 2 missing centers re randomization]	[no missing outcomes for those randomized]	Among the 154 patients we approached, 150 agreed to the interview. Two patients did not finish the interview because they found the psychological tests burdensome. We thus included 148 patients in our final analysis; similar numbers were assigned to each randomized group, and every interviewer conducted similar numbers of interviews for each group.	[17 participants randomized and opted in/out were not able to be contacted or refused participation (11%), but still included in outcome as not recruited]	[unclear how many centers were planned for vs actually participated in patient recruitment]	196 eligible patients for the analysis. Of the remaining 196 eligible patients, 193 completed and returned the follow up questionnaire. The three eligible patients that did not complete the follow-up survey were included in the analysis because their trial enrollment status was available.	Four invitations were returned as not known at that address and were excluded from the analysis. [approx 0.1%]	[analysis included all participants randomized]	[analysis included all participants randomized]	The number recruited for each of e-mail and postal invitations was calculated using an intention-to-treat analysis, with undelivered e-mails and postal letters being classed as ‘‘GP not recruited.’’	A total of 789 packets were handed out to pharmacy students and 326 were returned.	Consecutive patients fulfllling the inclusion criteria on designated study days were asked to participate and offered the opportunity to discuss a new medication, for their presenting problem, with the investigator. No patient refused to participate.	[no missing data]	[outcome missing for 17/130 (13%) without explanation]	[missing data for 7/125 (5.6%) due to dropout, but can be included as non consenters]	[consent numbers provided for all participants, but not by group for both interventions, only the consent procedure intervention]	A total of 273 women were eligible for the study; 135 were randomised to the PRPP design and 138 to the conventional randomised controlled trial design. [outcome available for all randomized]	[Two control group recruiters dropped from analysis/study but can be considered as "no recruitment done"]	[Recruitment outcome presented for everyone randomized]	[Recruitment outcome presented for everyone randomized]	[Recruitment outcome presented for everyone randomized]	Postcards/letters were returned to sender from 13 clinics in the Teaser Campaign group and 12 clinics in the Standard Mail group; a further 29 clinicians in the Teaser Campaign group and 24 clinicians in the Standard Mail group had retired or moved location. [some dropout but still included in analysis]	[All institutions randomized included in analysis]	Accrual data are for all 226 patient recruited into the study (control = 137; intervention = 89).	[questionnaires only completed by 46/67 participants in intervention 2 (31.3% missing) wile 100% completed questions in intervention 1]	[all participants randomized included in outcomes]	[all participants randomized included in outcomes]
	3.2 If N/PN/NI to 3.1: Is there evidence that the result was not biased by missing outcome data?	NA	NA	NA	PN/N	NA	NA	PN/N	NA	NA	NA	NA	NA	PN/N	NA	NA	NA	NA	NA	NA	PN/N	NA	Y/PY	NA	NA	NA	PN/N	NA	NA	NA	NA	NA	PN/N	NA	NA	PN/N	NA	NA	NA	NA	NA	NA	NA	NA	NA	NA	PN/N	NA	NA
	3.2 Justification quote or notes [in square brackets]				[no sensitivity analysis or attempt to correct for missing data]			Those not returning their questionnaire were slightly younger (29.7 years [SD: 7.69]) and more deprived (median DEPCAT score: 5 [range: 4–6]) than those returning their questionnaire.						[although missing equally across groups, no significant difference in intervention effect due to small numbers]							[no attempt to correct for missing data]		[two sites did not recruit but no info on wherther it was before or after randomization that they dropped out/were not engaged in study. Does not affect results]				[not enough detail provided to make judgement]						Due to the nature of the data collection method, cell sizes were not equal. [participants subsequently removed to balance cells]			[outcome not reported by group, unclear on potential bias]											[no evidence that result was not biased, data not imputed for missing participants who were all in the intervention group]
	3.3 If N/PN to 3.2: Could missingness in the outcome depend on its true value?	NA	NA	NA	Y/PY	NA	NA	PN/N	NA	NA	NA	NA	NA	Y/PY	NA	NA	NA	NA	NA	NA	Y/PY	NA	NA	NA	NA	NA	NI	NA	NA	NA	NA	NA	Y/PY	NA	NA	Y/PY	NA	NA	NA	NA	NA	NA	NA	NA	NA	NA	Y/PY	NA	NA
	3.3 Justification quote or notes [in square brackets]				[possible that those not interested in the study did not return for the second visit when outcome was measured]			Reasons for parents not completing the questionnaires were earlier-than-expected discharge from hospital or lack of time.						[people who do not want to participate in clinical trials may not have returned forms]							[loss to folow up may be due to lack of interest in clinical trial participation]						[not enough detail provided to make judgement]						[participants uninterested in clinical trials may not have completed and returned materials]			[possible that participants who were not interested in participating chose not to answer]											[possible that willingness to participate was related to method of recruitment technology and therefore missingness in only that intervention group]
	3.4 If Y/PY/NI to 3.3: Is it likely that missingness in the outcome depended on its true value?	NA	NA	NA	PN/N	NA	NA	NA	NA	NA	NA	NA	NA	PN/N	NA	NA	NA	NA	NA	NA	PN/N	NA	NA	NA	NA	NA	NI	NA	NA	NA	NA	NA	PN/N	NA	NA	PN/N	NA	NA	NA	NA	NA	NA	NA	NA	NA	NA	PN/N	NA	NA
	3.4 Justification quote or notes [in square brackets]				[no sig difference between enrollment rates, even if missingness is due to lack of interest in enrollment the small difference in enrollment rates would not become significant so not a source of bias]									[agreement to participate not very high in either group. Also decision was hypothetical, no real commitment by responding to questionnaires]							[missingness relatively balanced across intervention groups and although may be due to lack of interest in trial the outcome is hypothetical so no real impact on patient completing survey]						[not enough detail provided to make judgement]						[tried to compensate for missingness by randomly removing participants to balance cell sizes, unclear if this fully corrects for missing data but likely ok]			[unlikely that uninterested participants chose not to answer since the trial was hypothetical]											[while possible, unlikely that methods were related to actual willingness to participate]
	3. Risk-of-bias judgement	Low	Low	Low	Some concerns	Low	Low	Low	Low	Low	Low	Low	Low	Some concerns	Low	Low	Low	Low	Low	Low	Some concerns	Low	Low	Low	Low	Low	High	Low	Low	Low	Low	Low	Some concerns	Low	Low	Some concerns	Low	Low	Low	Low	Low	Low	Low	Low	Low	Low	Some concerns	Low	Low
	3. Rationale for overridden judgement
4. Risk of bias in measurement of the outcome	4.1 Was the method of measuring the outcome inappropriate?	PN/N	PN/N	PN/N	PN/N	PN/N	PN/N	PN/N	PN/N	PN/N	PN/N	PN/N	PN/N	PN/N	PN/N	PN/N	PN/N	PN/N	PN/N	PN/N	PN/N	PN/N	PN/N	PN/N	PN/N	PN/N	PN/N	PN/N	PN/N	PN/N	PN/N	PN/N	PN/N	PN/N	PN/N	PN/N	PN/N	PN/N	PN/N	PN/N	PN/N	PN/N	PN/N	PN/N	PN/N	PN/N	PN/N	PN/N	PN/N
	4.1 Justification quote or notes [in square brackets]	The primary outcome was the effect of the enhanced format on the proportion of patients consenting.	Final decision preference was assessed after receipt of full trial information (control group) or after the values clarificatio task (values clarification groups) using a categorical response (take part in the trial: have the standard treatment).	a) the proportions of eligible participants recruited under the two trial designs;	Intention to enter the proposed trial was indicated by women selecting one of four response options: yes, definitely; yes, probably; no, probably not; and no, definitely not.	If you were to have PROM when you reach term, do you think that you would like to take part in the Term PROM Study?	The secondary outcome was enrollment into the SCOPE trial	the 4 groups in willingness to allow their infant to be entered into the study.	The questions were based on results of a focus group study and were evaluated in 10 cognitive interviews to ensure the understandability and appropriateness of the response options.12	[measured actual participation decisions]	[assessed number of sites that recruited]	[outcome based on actual participation decision]	[assessed number actually recruited by site]	[hypothetical participation assessed with a yes or no participation decision]	[assess actual consent to parent trial]	[assess actual consent to parent trial]	In both studies, patients were asked to indicate their WTP in each of 9 trials using a 6-point numerical scale, ranging from “definitely would not participate” to “definitely would participate.”	[assessed willingness to consent to hypothetical trial as a yes or no]	(d) communicate a choice (ie, being able to state clearly at the end of the MacCAT-CR interview whether he/she is willing to participate in that study). The content of the participants’ response to the ‘‘expression of a choice’’ itemwas also used to compare the rates of agreement to participate (vs declining participation) in the hypothetical protocol	Proportion of patients in each group who were recruited into the REFORM cohort	[assessed likelihood to participate on likert scale, no definitive responses elicited]	[…] the proportion of phone screen positives who were randomized.	[reported number of participants recruited per group]	[assessed likelihood to participate on likert scale (refused, unsure, would not, might, probably, definitely), no definitive responses elicited]	[assessed likelihood to participate with a yes/no decision, hypothetical decision but participants elieved it was real]	[assessed actual enrolment]	[assessed enrollment rate by site]	[measured actual trial enrolment status as well as likelyhood on a likert scale]	The outcome measures of interest were the response and recruitment rates to the first mailing measured three weeks after sending the invitations.	the group proportions between those who responded and received the article and those who did not receive it.	the group proportions between those who responded and received the article and those who did not receive it.	[measured actual enrollment]	Respondents were asked to rate their willingness to participate in the hypothetical study with and without the monetary payment on a 10 point scale, with 10 being ‘‘I would definitely participate’’.	[assessed actual participation decision to hypothetical trial (patient did not know medication was not real)]	[assessed willingness to participate as yes/no/ don’t know]	[assessed willingness to participate as yes/no/ don’t know]	the number of participants who ended up participating in The Danish Calmette Study	[assessed actual consent decision]	[assessed actual consent decision]	[measured outcome by cards given out to potential participant by recruiter, logical way to track recruitment numbers when intervention is concealed]	completed registrations at two weeks, including both eligible and ineligible participants. [can be considered pseudo consent]	A secondary outcome was consent to be randomized into the Txt2stop trial within 2 weeks.	A secondary outcome was consent to be randomized into the Txt2stop trial within 2 weeks.		The primary end points of the study were percentage of accrual of older patients during the first and second years after the educational seminar compared with baseline accrual.	Among the patients who had made a treatment decision by the time of the telephone interview, […]	On a 5-point Likert-type scale ranging from “1 – strongly agree” to “5 – strongly disagree,” participants rated six statements on the ease of use of devices, […] willingness to participate in an osteoporosis PCT	Secondary outcomes were the proportion of patients who accepted the offer of invitation to participate, and the proportion of eligible patients who actively opted out of the trial (i.e. returned a ‘decline’ form).	For the embedded trial of optimised patient information materials in Healthlines CVD, the primary outcome was the proportion of patients who responded positively to the invitation to participate.
	4.2 Could measurement or ascertainment of the outcome have differed between intervention groups?	PN/N	PN/N	PN/N	PN/N	Y/PY	Y/PY	PN/N	PN/N	PN/N	PN/N	PN/N	PN/N	PN/N	PN/N	PN/N	PN/N	PN/N	PN/N	PN/N	PN/N	PN/N	PN/N	PN/N	PN/N	PN/N	PN/N	PN/N	PN/N	PN/N	PN/N	PN/N	PN/N	PN/N	PN/N	PN/N	PN/N	PN/N	PN/N	PN/N	PN/N	PN/N	PN/N	PN/N	PN/N	PN/N	PN/N	PN/N	PN/N
	4.2 Justification quote or notes [in square brackets]	[objective measure likely assessed the same way in both groups]	[same question for all participants]	[same objective measure for all participants]	same question asked to all participants]	The response questionnaire was first administered to most women on the actual day of enrolment (83.3% in the video group and 95.8% in the control group). Some women were enrolled in the doctor’s office but watched the video (if assigned to that group) and completed the response questionnaire at home.	the telephone follow-up group received up to three attempts for contact compared to only one attempt in the mail follow-up group [assume asking the same participation questions by mail and phone, but phone group received 3 calls vs 1 mail-out so more opportunity to capture outcome, may introduce "some concern"]	[same questionnaire used for all groups]	[same interview questions for all study groups]	[actual participation decision]	[based on actual numbers, unlikely this differed between sites]	[actual participation decisions measured the same way in both groups]	[actual participation measured the same at all sites]	[same questionnaire for all participants]	[assessed actual participation decision, therefore although data collected in 3 different ways (mail, phone, in-person), unlikely that assessment of responses differed]	[assessed actual participation decision, unlikely to differ between groups receiving same screening procedure]	Each of the 9 trials was identical to the originally described trial, except that 2 variables, with 3 levels each, were altered such that each patient was exposed to all 9 combinations.	[Same questionnaire used for both groups]	Immediately after completing the simulated consent pro cess, participants met with the research coordinator, who was blind to the assigned consent condition	[measurement methods the same for all groups]	[same materials used for outcome evaluation in both groups]	The mean length of the phone interview was significantly shorter for the SI than the RAs\ whose interview durations also demonstrated considerable variability. Greater experience and clinical expertise apparently helped the SI to assess callers more rapidly. [same interviews/procedures used for both groups after the initial screening. SIs were faster but this is part of the intervention being tes…	[same forms used whether online or paper based]	[same question for both groups]	[same question for both groups]	[assume same recruitment method for both groups]	[assume same recruitment method for all centers]	[methods were the same for both groups]	[minimal detail on recruitment procedures beyond intervention but likely the same for both groups]	[same procedure for both groups]	[same procedure for both groups]	[same procedure for both groups]	[same question for all groups]	[same procedure for all groups]	[same procedure for all groups]	[same questions for all groups]	[actual participation decision]	[actual participation decision]	[actual participation decision]	[all recruiters provided with same type of recruitment materials]	[attempted registration measured the same in both groups]	[outcome measured the same in both groups]	[outcome measured the same in both groups]	[outcome measured the same in both groups]	[outcome measured the same in both groups]	[accrual likely measured the same at each institution, but lacks detail]	[same questions used in both groups]	[ascertained by returning consent form, same for both groups]	[ascertained by returning consent form, same for both groups]
	4.3 If N/PN/NI to 4.1 and 4.2: Were outcome assessors aware of the intervention received by study participants?	PN/N	PN/N	PN/N	PN/N	NA	PN/N	PN/N	PN/N	PN/N	PN/N	PN/N	PN/N	Y/PY	PN/N	PN/N	PN/N	PN/N	PN/N	PN/N	Y/PY	PN/N	PN/N	NI	PN/N	PN/N	PN/N	NI	PN/N	PN/N	PN/N	PN/N	PN/N	PN/N	PN/N	PN/N	PN/N	PN/N	PN/N	NI	PN/N	PN/N	PN/N	PN/N	PN/N	PN/N	NI	PN/N	PN/N
	4.3 Justification quote or notes [in square brackets]	[not explicit, but unlikely participants aware of intervention study or group allocation]	[unclear what was explained to participants but unlikely they knew group assignment]	[patients aware of parent trial allocation in open design but not aware of the two interventions or associated allocation]	[outcome assessed by participant who was unaware of intervention]		[outcome assessed by participant who was likely unaware of intervention or group]	[outcome assessed by participant SR, therefore assessor not likely aware of allocation]	[outcome assessed by participant over the phone, therefore assessor not likely aware of allocation]	[outcome assessed by patricipant after phone call, not likely aware of intervention]	[outcome assessed by site, sites were not aware of intervention]	[outcome assessed by participants themselves, unlikely that they were aware of intervention arms, just that they were being recorded]	[outcomes reported by sites, sites not aware of intervention]	[outcome assessed by participant who likely know of allocation based on receiving information booklet or not]	[outcome assessed by participants who were unaware of intervention or allocation]	[outcome assessed by participants who were unaware of intervention or allocation]	[outcome assessed by participants, unclear what they were told but not likely aware of intervention group (all participants received all incentive levels)]	[outcome assessed by participant who did not likely know of intervention]	All the participants were informed that they would receive a simulated consent process for a hypothetical trial and were asked to imagine that they were actually being invited toparticipate in that trial.	[Outcome assed by participant returning consent form, who were blind to allocation.]	Due to the nature of the intervention, neither participants nor the RA was blinded to study group assignment.	[outcome assessed by participant enrolling in study. Unlikely participants were aware of the intervention]	[outcome assessed by participants who would be unaware of intervention]	[outcome assessed by participants and it was unclear what they were explained about the study, knowledge of the study could lead them to guess which group because it was a brochure vs a brief counselling question]	[Outcome assessed by participant who was unaware of group]	[Outcome assessed by participant enrollment decidsion, they would be unaware of group]	[outcome assessed by patient consenting, would likely not be aware of intervention center was assigned to]	[outcome assessed by patient participation/response. Unclear if they were aware of intervention group]	[outcome determined by participant recruitment to trial, unlikely they were aware of intervention]	[outcome determined by participants who were not aware of intervention]	[outcome determined by participants who were not aware of intervention]	[outcome assessed through participation, participants were unaware of intervention]	Students were asked to not discuss their responses or what they read with other students. [outcome assessed by participants, likely unaware of group]	[outcome assessed by patients who were unaware of study]	[outcome assessed by patients who were likely unaware of group assignement]	[outcome assessed by participants who were likely unaware of group assignement]	[outcome assessed by participants who were likely unaware of group assignement]	[unclear but participants not likely aware of intervention. Outcome assessed by participant]	Importantly, at this stage, the women were unaware that they were participating in a randomised trial.	[Not able to ascertain whether recruiters were aware of the different groups or not and therefore no idea what they could have told potential participants]	This is a single-blind controlled trial with those assessing outcomes blind to the intervention.	This is a single-blind controlled trial with those assessing outcomes blind to the intervention.	This is a single-blind controlled trial with those assessing outcomes blind to the intervention group.	The clinicians and support staff (practice managers and receptionists) were blind to the different recruitment strategies that were being tested in this study.	Data collection was managed by the CALGB Statistical Center (Durham, NC). Data quality was ensured by careful review of data by CALGB Statistical Center staff and by the study chairperson. [outcome was enrollment in various studies, assume data center pulled these values and therefore likely blind to intervention]	[outcome asessed by patient who was unlikely aware of allocated intervention]	[unclear what was explained to participants or if they were aware of allocated intervention]	Patients were blind to the embedded recruitment trial (i.e. they were not told they were part of a recruitment trial – see ‘Research ethics approval’), while researchers knew about the trial, but were blind to patient allocation.	Patients were blind to the embedded recruitment trial (i.e. they were not told they were part of a recruitment trial – see ‘Research ethics approval’), while researchers knew about the trial, but were blind to patient allocation.
	4.4 If Y/PY/NI to 4.3: Could assessment of the outcome have been influenced by knowledge of intervention received?	NA	NA	NA	NA	NA	NA	NA	NA	NA	NA	NA	NA	PN/N	NA	NA	NA	NA	NA	NA	PN/N	NA	NA	Y/PY	NA	NA	NA	Y/PY	NA	NA	NA	NA	NA	NA	NA	NA	NA	NA	NA	Y/PY	NA	NA	NA	NA	NA	NA	PN/N	NA	NA
	4.4 Justification quote or notes [in square brackets]													[rate of decision to participate is low in both groups and not statistically significant, unlikely knowledge affected outcome]							[no significant intervention effect in willingness to participate]			[knowledge of intervention could have caused participants to respond more positively to participation questions because assessment was done through interview and not self report]				[participants may have been influenced in their hypothetical responses by knowing they received the intervention or not, unlikely they were influenced in the real trial decisions]												[If emajadoras told participants about training etc they could be more or less inclined to participate]							[only technology type varied between groups unlikely this knowledge affects responses to questions]
	4.5 If Y/PY/NI to 4.4: Is it likely that assessment of the outcome was influenced by knowledge of intervention received?	NA	NA	NA	NA	NA	NA	NA	NA	NA	NA	NA	NA	NA	NA	NA	NA	NA	NA	NA	NA	NA	NA	PN/N	NA	NA	NA	PN/N	NA	NA	NA	NA	NA	NA	NA	NA	NA	NA	NA	PN/N	NA	NA	NA	NA	NA	NA	NA	NA	NA
	4.5 Justification quote or notes [in square brackets]																							[any differences in responses more likely to be the result of having received the intervention(counseling) itself vs just knowledge of group, which was unclear if they knew]				[unlikely that actual participation would be influenced by knowledge of intervention]												[unlinlely they were influenced by knowledge of different recruiters and unclear if they even knew about intervention]
	4. Risk-of-bias judgement	Low	Low	Low	Low	Some concerns	Some concerns	Low	Low	Low	Low	Low	Low	Low	Low	Low	Low	Low	Low	Low	Low	Low	Low	Some concerns	Low	Low	Low	Some concerns	Low	Low	Low	Low	Low	Low	Low	Low	Low	Low	Low	Some concerns	Low	Low	Low	Low	Low	Low	Low	Low	Low
	4. Rationale for overridden judgement					[Although some participants completed questionnaires at home which could have changed their responses, this was only a small portion from each group and responses were still in a self-report format using the same questions, therefore downgrading risk of bias from high to some concerns]	[Algorithm assessed as "high" but downgraded to "some concern" because difference in assessment of outcome was part of the intervention so not likely a source of bias, but did receive more contacts in intervention group.]
5. Risk of bias in selection of the reported result	5.1 Were the data that produced this result analysed in accordance with a pre-specified analysis plan that was finalized before unblinded outcome data were available for analysis?	Y/PY	Y/PY	Y/PY	Y/PY	Y/PY	Y/PY	PN/N	Y/PY	Y/PY	Y/PY	Y/PY	Y/PY	Y/PY	Y/PY	Y/PY	Y/PY	NI	Y/PY	Y/PY	Y/PY	Y/PY	NI	Y/PY	Y/PY	Y/PY	Y/PY	Y/PY	Y/PY	Y/PY	Y/PY	NI	Y/PY	NI	Y/PY	NI	Y/PY	NI	Y/PY	NI	Y/PY	Y/PY	Y/PY	NI	Y/PY	Y/PY	Y/PY	Y/PY	Y/PY
	5.1 Justification quote or notes [in square brackets]	We anticipated a 10-15% increase in the consent rate due to the enhanced format. To have 80% power to detect an absolute difference of 12% (53% versus 65%, a 23% relative increase), we needed 526 patients (263/group). We thus planned to randomly assign 526 patients (263/group) to receive either standard or enhanced format consenting documents.	[unclear as no sample size justification or power analysis but outcome reported for all participants which is all we need for review]	Assuming a 1:2 randomization ratio, it was calculated that 540 people would be required to estimate a relative difference in recruitment of 20%, i.e., difference from a 60 to 72% (with 80% power, 2P 0.05) between the trial < groups.	To detect a 33% reduction in the proportion of women entering a trial when a placebo was included, with 85% power at the 5% significance level, would require 445 women, assuming that the proportion willing to enter a trial without a placebo arm was 40%.	To find an increase in willingness for future participation of 30% (50% vs. 80% ), a sample size of 45 women per group was required (CX = 0.05 Z-tailed, p = 0.2).	We calculated that a sample size of 1,360 individuals (680 in each group) would be needed to have 0.80 power at a 0.05 significance level to detect a 50% relative increase in the proportion of patients who attend for eligibility screening with the study nurse based on an assumed control event (attendance) rate of 10%.	This was a pragmatic exploratory study. We knew of no previous data on which to base a power calculation and, therefore, a calculation could not be conducted. It was decided to try to recruit 10 parents to each of the groups.	Willingness to participate was the primary outcome that motivated the sample size. […] To support the exploratory multivariable modeling described below, we increased this number to 150 patients per group.	Differences in recruited persons between the groups were tested with Pearson’s chi-square test, and effects were estimated with odds ratios (OR) and number needed to treat (NNT).	The number of centers that would take part to the trial was not known in advance, and therefore no power calculation could be performed for differences of interest between the randomized groups. [...] Results were analyzed by randomized group (‘intention-to-visit’), regardless of actual site visits to the centers. To account for the randomization at the center level, all statistical tests compari…	For categorical data group differences were tested using the Fisher ’ s exact test.[…] All reported p-values are two-sided and all analyses of differences between randomization groups were performed using intention-to-treat.	The study had 90% power (p=0.05) to detect a difference between randomised groups in the median time to half the randomisation target being achieved in 2 months and a difference between randomised groups in the median number of participants recruited of 9 or greater. Analyses were done according to the principal of intention to treat.	A sample of 122 would be able to detect an increase from 20 to 45% with a power of 0.80 and a significance level of 0.05.	Chi-square tests were used to test for increased success of each of the three intervention arms versus the control arm. Each of these were tested at the P < 0.05 level as they were a priori hypotheses.	The χ2 test and an independent t-test were performed to determine significant differences. Response rates to the first invitation letter were compared between the patients who were offered the incentive and patients who were not offered the incentive.	We used Stata version 7.0 statistical soft ware (Stata Corp, College Station, Tex) to construct 2 separate ordinal logistic regression models to evaluate patients’ revealed sensitivities to the 3 manipulated trial characteristics: payment level, adverse effect rate, and placebo randomization rate. In each model, we evaluated the main effects of each independent variable, as well as an interaction…	[no SS or power statement]	All analyseswere 2 tailed, where applicable,with a = .05.	Odds ratios (ORs) and 95% confidence intervals (CIs) for each of the three pairwise comparisons were obtained from mixed logistic regression models adjusting for PIS allocation as a fixed effect and trial centre as a random effect.	Separate analyses were conducted to examine effects of assigned condition on each of the five outcomes (attitudes toward CTs, knowledge about CTs, self efficacy for CT decision making, receptivity to CT information, and intention to participate in CT). Stratifying by condition, the Wilcoxon signed rank test was used to determine if the improvement in each outcome after receiving the intervention …	Using chi!square analyses with the continuity correction, we compared the two groups with regard to [...] the proportion of phone screen positives who were randomized.	[no clear pre-specified plan reported and no sample size justification]	We assessed intervention effectiveness by comparing the proportion intending to participate in STAR in each group.	Differences among the groups were evaluated using chi2 tests or one-way analysis of variance as appropriate; Scheffe´’s F test was used for post hoc comparisons. P < 0.05 was considered statistically significant. Data are expressed as percent or mean +/- sd.	The proportion of people recruited was compared between the two arms of the trial.	[no plan reported but outcomes reported for each group which is alll we need for our review]	Two-sample t, Wilcoxon’s Rank Sum, and chi-square and Fisher’s exact tests were used to assess differences in patient characteristics and study endpoints between patient subgroups.	The sample size calculation based on an estimated 24% response rate to the first mailing, 90% power and a 5% significance level, indicated 1149 families in each group would allow a difference in response rate of 25% (from 24% to 30%) to be detected.	The data were analyzed using the chi-square test to compare the group proportions between those who responded and received the article and those who did not receive it.	The data were analyzed using the chi-square test to compare the group proportions between those who responded and received the article and those who did not receive it.	[no SS or power statement]	Data were analysed using two factor analysis of covariance (ANCOVA) procedures, with a measure of ‘‘venturesomeness’’35 as the covariate. Separate analyses were conducted for each of the five dependent variables.	[no SS or power statement]	[analysis plan not reported but willingness to participate reported for both groups]	Analysis of a sample size of 130 with the planned chi2-tests gives a power of 0.93 (i.e. 93% probability of avoiding a false negative) to detect a moderate effect size ( 0.3 [12]) at 0.05 significance level. [analysis plan unclear in relation to outcome of interest, but do provide a power justification]	[analysis plan not reported for outcome of interest, other analysis plans specified]	[analysis plan not reported]	Comparisons of categorical x2 data were made using the test, and of continuous data with normal distribution, using Student’s t test.	[no power/SS statement]	We estimated the risk difference and 95% confidence intervals of full registration or consenting to join the trial at 2 weeks using Fisher’s exact test.	We estimated the risk difference and 95% confidence intervals of full registration or consenting to join the trial at 2 weeks using Fisher’s exact test.	We estimated the risk difference and 95% confidence intervals of full registration or consenting to join the trial at 2 weeks using Fisher’s exact test.	For secondary outcomes,we used multivariable logistic regression to estimate main effects of group allocation on response to follow-up phone calls, and interested clinics, adjusting for clinic type as a covariate. We used multivariable Poisson regression to estimate the main effect of group allocation on the number of participant referrals, adjusting for clinic type as a covariate. [no sample siz…	Efficacy of the intervention was assessed by testing for differences in percentage of accrual of older cancer patients to treatment trials between the standard information and educational intervention arms during the year after the educational symposium and during the year after the case discussion seminar, compared with baseline accrual	Random effects models, with randomization unit as the random effect, were used in the analysis.	For the purposes of the analysis, the response categories were collapsed to “agree or strongly agree,” “neither agree or disagree,” and “disagree or strongly disagree,” and chi-square tests were used to compare responses between the tablet computer and IVRS groups.	Outcomes were first described separately by arm, and then compared using logistic regression to estimate the between-group odds ratio (OR) and corresponding 95 % confidence interval (CI) on the basis of the intention-to-treat principle. […] The statistician conducting the analyses remained blind to allocation until all analyses were completed.	Outcomes were first described separately by arm, and then compared using logistic regression to estimate the between-group odds ratio (OR) and corresponding 95 % confidence interval (CI) on the basis of the intention-to-treat principle. […] The statistician conducting the analyses remained blind to allocation until all analyses were completed.
Is the numerical result being assessed likely to have been selected, on the basis of the results, from...	5.2. ... multiple eligible outcome measurements (e.g. scales, definitions, time points) within the outcome domain?	PN/N	PN/N	PN/N	PN/N	PN/N	PN/N	PN/N	PN/N	PN/N	PN/N	PN/N	PN/N	PN/N	PN/N	PN/N	PN/N	PN/N	PN/N	PN/N	PN/N	PN/N	PN/N	Y/PY	PN/N	PN/N	PN/N	PN/N	PN/N	PN/N	PN/N	PN/N	PN/N	PN/N	PN/N	PN/N	PN/N	PN/N	PN/N	PN/N	PN/N	PN/N	PN/N	PN/N	PN/N	PN/N	PN/N	PN/N	PN/N
	5.2 Justification quote or notes [in square brackets]	[outcome assessed at one time in one way]	[outcome assessed at one time in one way]	[outcome only assessed one way at one time]	[outcome only assessed one way at one time]	[outcome assessed at two time points, both are reported]	[all outcomes mentioned were reported]	[only outcome measurement possible is hypothetical participation]	[willingness only assessed via single likert question]	[participation only assessed by actual study enrollment]	[assessed actual recruitment]	[assessed actual decisions]	[assessed actual recruitment]	[only assessed participation decision at follow-up]	[only one way to assess actual participation decision]	[only one way to assess actual participation decision]	[outcome assessed using the same likert scale for all scenarios]	[outcome assessed by one y/n question]	[consent to participate only assessed one way]	[consent to participate only assessed one way]	[willingness to participate only assessed one way]	[enrollment only assessed one way]	[only one outcome available]	The outcome variable was intent to enroll in the STAR trial. We used two definitions of intent. The primary 'might', definition of intent was responses that women 'probably', 'definitely' or would participate if eligible (vs. would not participate, unsure, and refused). A more stringent 'probably' definition was restricted to women who or definitely would participate (vs. might, would not partici…	[all outcomes reported]	[all outcomes reported]	[only one outcome assessed and reported]	[all outcomes reported]	[all outcomes reported]	[only one outcome, reported as planned]	[only one outcome, reported as planned]	[only one outcome, reported as planned]	[only one outcome/ time point for willingness to participate]	[only one outcome/ time point for participation decision]	[only one outcome/ time point for participation decision]	[only one outcome/ time point for participation decision]	[only one way to assess actual participation]	[only one way to assess actual participation]	[only one way to assess actual participation]	Referral and enrollment were tracked via the WHI database during the period of the Embajadora recruitment study. [only one way to assess outcome]	[only one way to assess attempted registration]	[only one way to assess consent to trial]	[only one way to assess consent to trial]	[all measuerements reported]	[timeframe was the same in both groups and values reported as planned]	[timeframe was the same in both groups and values reported as planned]	[only one question and timepoint for outcome]	[all outcome measurements reported]	[outcome only measured in one way]
	5.3 ... multiple eligible analyses of the data?	PN/N	PN/N	PN/N	PN/N	PN/N	PN/N	Y/PY	PN/N	PN/N	PN/N	PN/N	PN/N	PN/N	PN/N	PN/N	PN/N	PN/N	PN/N	PN/N	PN/N	PN/N	PN/N	Y/PY	PN/N	PN/N	PN/N	PN/N	PN/N	PN/N	PN/N	PN/N	PN/N	PN/N	PN/N	NI	PN/N	Y/PY	PN/N	PN/N	PN/N	PN/N	PN/N	PN/N	PN/N	PN/N	PN/N	PN/N	PN/N
	5.3 Justification quote or notes [in square brackets]	[all analyses reported as planned]	[all analyses reported as planned]	[all analyses reported as planned]	[all analyses reported as planned]	[all analyses reported as planned]	[all analyses reported as planned]	[consent to participate not reported by explanation received or not, only UK vs USA leaflet, consent may differ across explanation groups]	[analyses reported as outlined in analysis plan]	Two different analyses were used: an intention to recruit analysis, investigating the effects of the intervention on the whole group (n = 703), and an intention to phone analysis, investigating the effects on nonresponders (n = 498).	[analyses repoted as planned]	[analyses appropriate to outcomes measures]	[analyses appropriate to outcomes]	[reported analyses as planned]	[analyses appropriate to data]	[analyses appropriate to data]	[analyses appropriate to data]	[analyses appropriate to data]	[analyses appropriate to data]	[analyses appropriate to data]	[analyses reported as planned]	[analyses reported as planned]	[analyses reported as planned]	[analyses conducted as planned but not reported in full/ Only report less stringent outcome definitions in full]	[analyses reported as planned]	[only one way to examine recruitment outcomes]	[no analysis plan provided but outcome of interest reported for each group]	[analyses reported as planned]	[only one way to examine recruitment outcomes]	[analyses reported as planned]	[analyses reported as planned]	[analyses reported as planned]	[analyses reported as planned]	[analyses reported as planned]	[outcomes reported in full]	[analysis plan not clear and do not report participation outcomes by group]	[no plan reported for outcome of interest but outcomes reported in full]	[did not report outcomes by personnel who delivered screening in site 1 study]	[analyses reported as planned	Referral and enrollment were tracked via the WHI database during the period of the Embajadora recruitment study. [no analysis presented but number of recruited participants is]	[reorted all outcomes mentioned]	[reorted all outcomes mentioned]	[reorted all outcomes mentioned]	[reorted all outcomes mentioned]	[reorted all outcomes mentioned]	[reorted all outcomes mentioned]	[analyses reported as planned]	[analyses reported as planned]	[analyses reported as planned]
	5. Risk-of-bias judgement	Low	Low	Low	Low	Low	Low	High	Low	Low	Low	Low	Low	Low	Low	Low	Low	Some concerns	Low	Low	Low	Low	Some concerns	High	Low	Low	Low	Low	Low	Low	Low	Some concerns	Low	Some concerns	Low	Some concerns	Low	High	Low	Some concerns	Low	Low	Low	Some concerns	Low	Low	Low	Low	Low
	5. Rationale for overridden judgement
Overall RoB	Overall risk-of-bias judgement	Some concerns	Some concerns	Low	High	Some concerns	Some concerns	High	Some concerns	Low	Low	Some concerns	Low	Some concerns	Some concerns	Low	High	High	Some concerns	Low	High	High	Some concerns	High	Low	Low	Some concerns	Some concerns	Low	Some concerns	Some concerns	Some concerns	Some concerns	Some concerns	Low	High	Low	High	Low	Some concerns	Some concerns	Some concerns	Some concerns	Some concerns	Some concerns	High	High	Low	Low
	Rationale for overridden judgement																										[downgrading from High to Some concerns, Treweek assessed as low based on additional info from authors and bias is likely low as this is a large multicenter study run by experienced trialists but because report is only an abstract it is difficult to make a judgement of low bias due to lack of information]
[truncated: 78 more columns]

## Sheet: RoB 2.0 Dictionary
RoB 2.0
Row #	Signaling question	Elaboration	Response Labels
2	Rater initials	Initials for the current data extractor	Nominal
3	Author, Year	First author's last name and publication year	Nominal
1. Risk of bias from randomization
4	1.1 Was the allocation sequence random?	Answer ‘Yes’ if a random component was used in the sequence generation process. Examples include computer-generated random numbers; reference to a random number table; coin tossing; shuffling cards or envelopes; throwing dice; or drawing lots. Minimization is generally implemented with a random element (at least when the scores are equal), so an allocation sequence that is generated using minimiz…	Y/PY
			PN/N
			NI
5	1.2 Was the allocation sequence concealed until participants were enrolled and assigned to interventions?	Answer ‘Yes’ if the trial used any form of remote or centrally administered method to allocate interventions to participants, where the process of allocation is controlled by an external unit or organization, independent of the enrolment personnel (e.g. independent central pharmacy, telephone or internet-based randomization service providers). Answer ‘Yes’ if envelopes or drug containers were use…	Y/PY
			PN/N
			NI
6	1.3 Did baseline differences between intervention groups suggest a problem with the randomization process?	Note that differences that are compatible with chance do not lead to a risk of bias. A small number of differences identified as ‘statistically significant’ at the conventional 0.05 threshold should usually be considered to be compatible with chance. Answer ‘No’ if no imbalances are apparent or if any observed imbalances are compatible with chance. Answer ‘Yes’ if there are imbalances that indica…	Y/PY
			PN/N
			NI
7	1. Risk-of-bias judgement	Algorithm calculated from RoB 2 guidance	Low
			Some concerns
			High
8	1. Rationale for overridden judgement	Open-ended text box to explain why suggested judgement was overridden.
2a. Risk of bias due to deviations from the intended intervention (effect of assignment to intervention)
9	2.1a. Were participants aware of their assigned intervention during the trial?	If participants are aware of their assigned intervention it is more likely that health-related behaviours will differ between the intervention groups. Blinding participants, most commonly through use of a placebo or sham intervention, may prevent such differences. If participants experienced side effects or toxicities that they knew to be specific to one of the interventions, answer this question…	Y/PY
			PN/N
			NI
10	2.2a. Were carers and people delivering the interventions aware of participants' assigned intervention during the trial?	If carers or people delivering the interventions are aware of the assigned intervention then its implementation, or administration of non-protocol interventions, may differ between the intervention groups. Blinding may prevent such differences. If participants experienced side effects or toxicities that carers or people delivering the interventions knew to be specific to one of the interventions,…	Y/PY
			PN/N
			NI
11	2.3a. If Y/PY/NI to 2.1a or 2.2a: Were there deviations from the intended intervention that arose because of the trial context?	For the effect of assignment to intervention, this domain assesses problems that arise when changes from assigned intervention that are inconsistent with the trial protocol arose because of the trial context. We use the term trial context to refer to effects of recruitment and engagement activities on trial participants and when trial personnel (carers or people delivering the interventions) unde…	NA
			Y/PY
			PN/N
			NI
12	2.4a. If Y/PY to 2.3a: Were these deviations likely to have affected the outcome?	Changes from assigned intervention that are inconsistent with the trial protocol and arose because of the trial context will impact on the intervention effect estimate if they affect the outcome, but not otherwise.	NA
			Y/PY
			PN/N
			NI
13	2.5a. If Y/PY/NI to 2.4a: Were these deviations from intended intervention balanced between groups?	Changes from assigned intervention that are inconsistent with the trial protocol and arose because of the trial context are more likely to impact on intervention effect estimate if they are not balanced between the intervention groups.	NA
			Y/PY
			PN/N
			NI
#	2a Part 1 judgement	Interim judgement for questions 2.1a, 2.2a, 2.3a, 2.4a, and 2.5a. Calculation based on Table 6 below.	Low
			Some concerns
			High
14	2.6a. Was an appropriate analysis used to estimate the effect of assignment to intervention?	Both intention-to-treat (ITT) analyses and modified intention-to-treat (mITT) analyses excluding participants with missing outcome data should be considered appropriate. Both naïve ‘per-protocol’ analyses (excluding trial participants who did not receive their assigned intervention) and ‘as treated’ analyses (in which trial participants are grouped according to the intervention that they received…	Y/PY
			PN/N
			NI
15	2.7a. If N/PN/NI to 2.6a: Was there potential for a substantial impact (on the result) of the failure to analyse participants in the group to which they were randomized?	This question addresses whether the number of participants who were analysed in the wrong intervention group, or excluded from the analysis, was sufficient that there could have been a substantial impact on the result. It is not possible to specify a precise rule: there may be potential for substantial impact even if fewer than 5% of participants were analysed in the wrong group or excluded, if t…	NA
			Y/PY
			PN/N
			NI
#	2a. Part 2 judgement	Interim judgement for questions 2.6a and 2.7a. Calculation based on Table 6 below.	Low
			Some concerns
			High
16	2a. Risk-of-bias judgement	Algorithm calculated from RoB 2 guidance	Low
			Some concerns
			High
17	2a. Rationale for overridden judgement	Open-ended text box to explain why suggested judgement was overridden.
2b. Risk of bias due to deviations from the intended interventions (effect of adhering to intervention)
18	2.1b. Were participants aware of their assigned intervention during the trial?	the intervention groups. Blinding participants, most commonly through use of a placebo or sham intervention, may prevent such differences. If participants experienced side effects or toxicities that they knew to be specific to one of the interventions, answer this question ‘Yes’ or ‘Probably yes’.	Y/PY
			PN/N
			NI
19	2.2b. Were carers and people delivering the interventions aware of participants' assigned intervention during the trial?	If carers or people delivering the interventions are aware of the assigned intervention then its implementation, or administration of non-protocol interventions, may differ between the intervention groups. Blinding may prevent such differences. If participants experienced side effects or toxicities that carers or people delivering the interventions knew to be specific to one of the interventions,…	Y/PY
			PN/N
			NI
20	2.3b. [If applicable:] If Y/PY/NI to 2.1b or 2.2b: Were important non-protocol interventions balanced across intervention groups?	This question is asked only if the preliminary considerations specify that the assessment will address imbalance of important non-protocol interventions between intervention groups. Important non-protocol interventions are the additional interventions or exposures that: (1) are inconsistent with the trial protocol; (2) trial participants might receive with or after starting their assigned interve…	NA
			Y/PY
			PN/N
			NI
21	2.4b. [If applicable:] Were there failures in implementing the intervention that could have affected the outcome?	This question is asked only if the preliminary considerations specify that the assessment will address failures in implementing the intervention that could have affected the outcome. Risk of bias will be higher if the intervention was not implemented as intended by, for example, the health care professionals delivering care. Answer ‘No’ or ‘Probably no’ if implementation of the intervention was s…	NA
			Y/PY
			PN/N
			NI
22	2.5b. [If applicable:] Was there non-adherence to the assigned intervention regimen that could have affected participants’ outcomes?	This question is asked only if the preliminary considerations specify that the assessment will address non-adherence that could have affected participants’ outcomes. Non-adherence includes imperfect compliance with a sustained intervention, cessation of intervention, crossovers to the comparator intervention and switches to another active intervention. Consider available information on the propor…	NA
			Y/PY
			PN/N
			NI
23	2.6b. If N/PN/NI to 2.3b, or Y/PY/NI to 2.4b or 2.5b: Was an appropriate analysis used to estimate the effect ofadhering to intervention?	Both ‘ naïve ‘per-protocol’ analyses (excluding trial participants who did not receive their allocated intervention) and ‘as treated’ analyses (comparing trial participants according to the intervention they actually received) will usually be inappropriate for estimating the effect of adhering to intervention (the ‘per-protocol’ effect). However, it is possible to use data from a randomized trial…	NA
			Y/PY
			PN/N
			NI
24	2b. Risk-of-bias judgement	Algorithm calculated from RoB 2 guidance	Low
			Some concerns
			High
25	2b. Rationale for overridden judgement	Open-ended text box to explain why suggested judgement was overridden.
3. Risk of bias due to missing outcome data
26	3.1 Were data for this outcome available for all, or nearly all, participants randomized?	The appropriate study population for an analysis of the intention to treat effect is all randomized participants. “Nearly all” should be interpreted as that the number of participants with missing outcome data is sufficiently small that their outcomes, whatever they were, could have made no important difference to the estimated effect of intervention. For continuous outcomes, availability of data…	Y/PY
			PN/N
			NI
27	3.2 If N/PN/NI to 3.1: Is there evidence that the result was not biased by missing outcome data?	Evidence that the result was not biased by missing outcome data may come from: (1) analysis methods that correct for bias; or (2) sensitivity analyses showing that results are little changed under a range of plausible assumptions about the relationship between missingness in the outcome and its true value. However, imputing the outcome variable, either through methods such as ‘last-observation-ca…	NA
			Y/PY
			PN/N
			NI
28	3.3 If N/PN to 3.2: Could missingness in the outcome depend on its true value?	If loss to follow up, or withdrawal from the study, could be related to participants’ health status, then it is possible that missingness in the outcome was influenced by its true value. However, if all missing outcome data occurred for documented reasons that are unrelated to the outcome then the risk of bias due to missing outcome data will be low (for example, failure of a measuring device or …	NA
			Y/PY
			PN/N
			NI
29	3.4 If Y/PY/NI to 3.3: Is it likely that missingness in the outcome depended on its true value?	This question distinguishes between situations in which (i) missingness in the outcome could depend on its true value (assessed as ‘Some concerns’) from those in which (ii) it is likely that missingness in the outcome depended on its true value (assessed as ‘High risk of bias’). Five reasons for answering ‘Yes’ are: 1. Differences between intervention groups in the proportions of missing outcome …	NA
			Y/PY
			PN/N
			NI
30	3. Risk-of-bias judgement	Algorithm calculated from RoB 2 guidance	Low
			Some concerns
			High
31	3. Rationale for overridden judgement	Open-ended text box to explain why suggested judgement was overridden.
4. Risk of bias in measurement of the outcome
32	4.1 Was the method of measuring the outcome inappropriate?	This question aims to identify methods of outcome measurement (data collection) that are unsuitable for the outcome they are intended to evaluate. The question does not aim to assess whether the choice of outcome being evaluated was sensible (e.g. because it is a surrogate or proxy for the main outcome of interest). In most circumstances, for pre-specified outcomes, the answer to this question wi…	Y/PY
			PN/N
			NI
33	4.2 Could measurement or ascertainment of the outcome have differed between intervention groups?	Comparable methods of outcome measurement (data collection) involve the same measurement methods and thresholds, used at comparable time points. Differences between intervention groups may arise because of ‘diagnostic detection bias’ in the context of passive collection of outcome data, or if an intervention involves additional visits to a healthcare provider, leading to additional opportunities …	Y/PY
			PN/N
			NI
34	4.3 If N/PN/NI to 4.1 and 4.2: Were outcome assessors aware of the intervention received by study participants?	Answer ‘No’ if outcome assessors were blinded to intervention status. For participant-reported outcomes, the outcome assessor is the study participant.	NA
			Y/PY
			PN/N
			NI
35	4.4 If Y/PY/NI to 4.3: Could assessment of the outcome have been influenced by knowledge of intervention received?	Knowledge of the assigned intervention could influence participant-reported outcomes (such as level of pain), observer-reported outcomes involving some judgement, and intervention provider decision outcomes. They are unlikely to influence observer-reported outcomes that do not involve judgement, for example all-cause mortality.	NA
			Y/PY
			PN/N
			NI
36	4.5 If Y/PY/NI to 4.4: Is it likely that assessment of the outcome was influenced by knowledge of intervention received?	This question distinguishes between situations in which (i) knowledge of intervention status could have influenced outcome assessment but there is no reason to believe that it did (assessed as ‘Some concerns’) from those in which (ii) knowledge of intervention status was likely to influence outcome assessment (assessed as ‘High’). When there are strong levels of belief in either beneficial or har…	NA
			Y/PY
			PN/N
			NI
37	4. Risk-of-bias judgement	Algorithm calculated from RoB 2 guidance	Low
			Some concerns
			High
38	4. Rationale for overridden judgement	Open-ended text box to explain why suggested judgement was overridden.
5. Risk of bias in selection of the reported result
39	5.1 Were the data that produced this result analysed in accordance with a pre-specified analysis plan that was finalized before unblinded outcome data were available for analysis?	If the researchers’ pre-specified intentions are available in sufficient detail, then planned outcome measurements and analyses can be compared with those presented in the published report(s). To avoid the possibility of selection of the reported result, finalization of the analysis intentions must precede availability of unblinded outcome data to the trial investigators. Changes to analysis plan…	Y/PY
			PN/N
			NI
	Is the numerical result being assessed likely to have been selected, on the basis of the results, from...
40	5.2. ... multiple eligible outcome measurements (e.g. scales, definitions, time points) within the outcome domain?	A particular outcome domain (i.e. a true state or endpoint of interest) may be measured in multiple ways. For example, the domain pain may be measured using multiple scales (e.g. a visual analogue scale and the McGill Pain Questionnaire), each at multiple time points (e.g. 3, 6 and 12 weeks post-treatment). If multiple measurements were made, but only one or a subset is reported on the basis of t…	Y/PY
			PN/N
			NI
41	5.3 ... multiple eligible analyses of the data?	A particular outcome measurement may be analysed in multiple ways. Examples include: unadjusted and adjusted models; final value vs change from baseline vs analysis of covariance; transformations of variables; different definitions of composite outcomes (e.g. ‘major adverse event’); conversion of continuously scaled outcome to categorical data with different cut-points; different sets of covariat…	Y/PY
			PN/N
			NI
42	5. Risk-of-bias judgement	Algorithm calculated from RoB 2 guidance	Low
			Some concerns
			High
43	5. Rationale for overridden judgement	Open-ended text box to explain why suggested judgement was overridden.
44	Overall risk-of-bias judgement	Low risk of bias - The study is judged to be at low risk of bias for all domains for this result. Some concerns - The study is judged to raise some concerns in at least one domain for this result, but not to be at high risk of bias in any domain. High risk of bias - The study is judged to be at high risk of bias in at least one domain for this result; or The study is judged to have some concerns …	Low
			Some concerns
			High
45	Rationale for overridden judgement	Open ended text box to explain why overall risk-of-bias judgement was overridden
